# Supplementary material for: PEPMatch: a tool to identify short peptide sequence matches in large sets of proteins
Source: BMC Bioinformatics. 2023 Dec 18;24:485. doi: 10.1186/s12859-023-05606-4 (PMC10726511; doi:10.1186/s12859-023-05606-4)
Supplement: Supplementary file 1 — Additional file 1: 1000 MHC ligand peptides and 1000 shuffled peptides, all 9-mers, for the exact matching benchmark. [file 12859_2023_5606_MOESM1_ESM.csv]

MHC Ligand Peptides
YLLDLHSYL
VPRSSSMVL
YIDEQFERY
NSLFLTDLY
ELHEKFDRL
VAKMKKMEM
YIDSKFEDY
ELKIKRSLF
FLSEKLERI
VPAKRKLEM
LFDPARPSL
FAKIKGIHL
ILDEKPVII
RRADHVILF
TVDEHVWFY
ILLERLWYV
YLSDFICCL
AARAVTGVL
FLDEPTNHL
LLSDTKLEL
ILDEPTNHL
KMLEKLPEL
VLLDAPIQL
VPYLRDLGL
FLLHQKIAL
FMEGAIIYV
ILDDIGHGV
SPGQRSISL
DMKKKAKLF
LPGYGRNGL
DMKMKISAL
GLYGFLHVI
VYKAFVDNY
LLVEEIHRL
RLDIGVEHV
YLLPGLKRL
YLYTGRLDI
YMAKVIEKL
YMYSDHTEL
ILDSHAATL
LPRIQSTAL
LLDATQHTL
LLESGRHYL
SLLACEFLL
VIINQIYEA
FSKVRSLTL
SSDDSKLEY
EEKLKLVAL
ATADYICKV
FLQEWEVYA
TPALRFVAV
GMAERIPEL
VPNQKRLTL
APPERKYSV
RPRHQGVMV
AILDHTYKM
DIDIRPGLY
AIDQLHLEY
TLSDIKALI
RPLYKNIVL
GLQDHEFQI
QTDHLFFKY
YLIELIDRV
KLLTEVHAA
RVLEVVNHV
APGEFRAIM
FLLKQIEFL
HLLEEPIYL
SLLSSVFKL
APQGGMAAL
EQKKRVSMI
FMTTNVPNV
LTDRELEEY
TLHSAIYAA
ELAKRVSRL
SPQNVPEKL
KMEEFVYKV
EIAKKTQAL
VPRSKPLML
HIMPTVHTV
MPSPVSPKL
SPHFKSGSL
YLYGIRVEV
ILAIRQNAL
YLLPSVVLL
FLLPLRIAL
RVYIHPFHL
NSDINSNHY
GLMEDLLKL
TSDETTLEY
DLKGPKVDV
DLKSSKASL
GVDVTLPRV
MPKFSVSGL
MPKMKMPTF
SLGEGHLSV
SMPDFDLHL
SMSDIDLNL
SMSEVDLNV
SPKGKFSLF
SVDEVEISV
AVANIVNSV
PTDPKVVVY
DILKRLYEL
ILYDKYFSL
ALATHILSL
ALYHLAIKL
IVAEAIEKA
NSELIMDQY
TLGSTVFRV
GLLRLTWFL
SPLTKSISL
TLMHFAVRL
VLAEVITAA
RMWEDPMGA
ALTDYITRL
SVWEKEIEI
RTLDFDPLL
SPLKKEQPL
GLMERYLSV
SVRPAVLQV
KSDGSFIGY
ALSDHHIYL
CPLLKPWAL
ALSDHHVYL
APRLETKSL
APKPKWTQL
AVDSYDVTV
GMYPEEHFI
KIVPIAIQL
YLTVVIFTA
APYSRPKQL
QLDAYNARM
LLPEYLPYA
KPGKFVTTL
VILRYVIHL
FILPKEIAV
VLYTGVVRV
KPIEQLLGF
YPKGAGEML
ILLAEVDKV
PNFDIAWTS
ALDFKLAAA
AMNGHVPAV
TLDDLIAAV
VPRVPTHTL
YLDIVKLLL
TLLHLAVSL
APRVPVQAL
ILTETQQGL
KILEELQKV
TLDDIMAAV
ALNSKILSV
VPSKPPMSL
ALNGHVEMV
ELKEKEATL
VIIPLLSSV
KLWQTPLHV
TLAETLVNL
LYEKDIEEL
KLDWHRFNL
RRIDFVLVY
VLDDKLVFV
KLLPQLTYL
LPKLKKLEL
SLDLFNCEV
ALSGHLETV
QRQDIAFAY
TPSGDKTSL
AMNDILAQV
DKNIRYVAL
VLHTSVVLL
AILEKMPLV
ALMKLSTRL
DRNIRYVAL
HPNSNLLDL
KLHDINAQM
LLDLIQTKV
TLLTAIVKL
KMVSIQITL
ALLDSAHLL
QMLDVAIRV
SLAPLFFKL
SLSFMNPRL
YTFDPVTKV
VQTDVLVRV
APALVRLSL
SLLDTLVLL
LLHDGIPVV
KVMEEVSAI
SLAVSSPRL
DSKIRSKAL
LADSFRHLY
LLQIRAEAL
ATGENLPRV
ENKIKVVAL
ILADATEQV
VLIKDLFHI
ISKNKHVSL
ALADGVQKV
LPRNEADEL
ALAEEVEQV
ALANGIEEV
ALMDHGVKV
AYSSYVHQY
FLANIGTSV
VGLAKQIAL
ETEKDFSRY
YLSPDLSKI
ETTFLVDKY
IQVTKVTQV
RPSGPSKAL
KLGEIVTTI
GLDWLSHEL
GLYEGLTWL
RIDEARQEL
FASHVSPEV
ALMEAVSHV
APFTSATHL
ALMEAVSHA
SLLQTQHAL
SQWEDIHVV
VLFGHLTKI
AAATSVHVV
APRRYSSSL
YLIKFLAKL
ALHSLVSSL
LPRDNYSLL
FILTHVDQL
SLDEAQFVL
IQAESIPLI
YLIRHLAHI
KIHDVIQQL
YQAYHMESV
ILIKHLVKV
TLLGKMLKL
ALDGKIYEL
SPGPSRPGL
TALRKVLSL
DMLQRQLHL
IISQVDAKV
LLETHSHFL
LMQTEVHHV
SVDSKPPVI
ALLQRQHAL
GLLHGLQAA
IPPVKATPL
KLWSETFDV
KRQEAIFEL
SLVDTVYAL
ALKDEVQEL
VLTEHSEEL
LPAVGRKPL
TLLDWQDSL
ALAARAIAV
ALDTINILL
HPISNNNSL
SPSGAMSNL
VSDYLRQSY
SPKLPVSSL
ELLGKVVSV
TPINKPPVL
EIRKHYLSL
IPANWKTEL
VPRKDVHEI
HPRDFFSRL
EGKPRILSL
LLYYQTNYL
RLTDYISKV
GLSESSVKV
SMTLVNVLV
VLAFENPQV
YLIEPDVEL
KLVDFVIHF
APVSPRPGL
AQWHEQILV
RPWLLPVKL
VANLRGESL
ILQQHIATV
SLAEKIQAL
TPISRLVAL
AMLTVLHEI
DLKIKRSKL
ILHHVNIGL
ILIIDEIHL
TVTDVIEAV
ALHDRAPQL
TLADVLYHV
VLYHVETEV
ALYDNVEKL
TLLKQLKEA
VLDDHTQTL
LLMENAERV
SILEDPPSI
VLTSEVHSV
DIKARALQV
ILQTLIQRV
SLIRIVPVV
TLIEELKTL
VPLVRPVTM
VMDTRILHI
TLYSGLDEV
VLHVKTESL
VMDTRVIHI
YLQGLEARL
IVQATRTSL
VLTELQAKI
NLYPFVKTV
FLADNHHQV
ILLKDILSV
ILTKHLVEL
VIYTLIHYI
APMSAAHQL
VVVGDLVEV
SLHFLILYV
AIVRSLPSV
ILTGESVSV
ILAAHVPTL
LIRPVSASF
YINVKKGSI
NLVEKTPAL
VLHDISSLL
VLWTMVIHI
ASYLRLWAL
GLSAFLHAI
GLYGLIVAL
YSTARISFV
YYPEYKLLF
SLIKHKIML
STFGYVHGV
HADVSNQLY
TLLVVVPKL
VLDNLLAFV
KILTKLLEV
RLNEKNYEL
IIDGKTLKY
KLTSVLEAV
SIREAGGAF
APYQFLTAF
LLSHVIVAL
MLLDFIQHI
QLFEDLVYL
QLSTVITQV
SLLESVQKL
TLFPRRIFL
YLQPKLLGI
DIKKAHLAL
RMVHILTSV
SPASPKISL
VPQSGVPAL
RPKLIGEEL
RRQQVKQYL
FLGIHVFLV
TLAQRVKEV
ILDEHVQRV
FIDDANYSV
RLYHITDQV
VPVPHTTAL
ILLEMIHSI
ALSDLRCNL
RSFFHQHYL
YLDEKLALL
SPKSVVTLL
YLTEVFLHV
VVKPPGSSL
DIIKKPIAL
FLEPVNPRL
SQMLRAVSL
VLAFLVHEL
IFKSRLVEL
KLDVGNAEV
DIIERHNTM
IPRQVSENL
ILEENIPVL
VLKLRNIKL
SPFSKRIKL
EINAREESL
ILTDVVIVV
NTEEEGLKY
IVAENLEKV
ALMEEILKL
AMKPKPLSV
AMQEFLTRL
FLTRLQVHL
RLLDYVATV
SLASLLAKV
SPRVPNSSV
TLSDVLDRV
YLNQHIEHV
IPKPLNPAL
VVSEGVPRI
VQTEVNREL
SLDERPVAV
DLRKKLFRI
KVADLVLML
LRDEFLVKI
SPHLNKNQL
FLPRKFPSL
ALLKHLEGI
GLGAFGFQL
YLSPDLSKV
SLLPTSPRL
ALLPSSPTL
FLVQNIHTL
TLNEKLTAL
GLHAWMVNV
LLSKVLIYL
SLADVHIEV
LLSDVRFVL
FLYSDEVQI
SLAANTFTI
TLWVDPYEV
TMIGEIAAA
WVDPYEVSY
KMDPIISRV
TLWVDPCEV
VLMWEIYSL
RPHVTWCKL
FLHAVDVVL
FLHAADVVL
YPVFRILTL
RLWDIECGA
IAPPVPLKA
FVDERPEEV
YVLEGLKSV
ILSTEIFGV
TVKVHVVAL
RLWEKLTLL
YLDPAQRGV
ALLQDLHKA
LLDSVLVTL
YLWNLQVKL
SPWADNTAL
VLLTVLERV
IVSLRLLSL
RPQSGANGL
KVMDEVEKA
GLAKRVWSL
ALLRHRVLL
VLLGVTDTV
FLQDLSLEL
DLLTRHKLL
ITLTGVHQV
GLIDVHVHL
TLNDREYQL
QPAPISPHL
KVHVIFNYK
GLSSLSIHL
VLDASVKEV
VLDELPPLI
IAVSHVGAV
QVMGKVPTI
DLRTKGFSL
KITEYLERV
HLNEHLYNM
SLLDEFYKL
VLKEIVERV
FLMNEVIKL
EAFLRSEAL
QLLERQPLL
DMLVKVNAL
TIDDIVLTI
YRHPDPREL
KLMDKVVRL
KPRGFARGL
AVGEHVFAV
ILDSRLIAA
RISDVHFSV
GAQGGRPSL
ALAEDPQEL
DLYHKSCAL
HLYSAKVML
KLDPKTMKV
SLSGELREV
VMDEIHTVL
ETLKKVQAL
ILLMNDFKL
SLLSYNSEV
APRPGPRAV
APRKPDWDL
SLADAVEKV
GTDLSIFKY
KLQDTLEQI
ALDANIARL
ALEDRVWEL
ATDLAQHLY
DIKKKFNNL
SLLRLAWQL
GMQEKLARL
TLFKKIQAL
KPADIFSTL
AVAAHIQEV
VMLQINPKL
FLQEHNTTL
GIVAHIQEV
VLDDSTAKL
ELDKRIEAL
ALSEKIVSV
TLDDKKVYL
SLSAYNVKL
HILECEFYL
ALTELLAKI
ATDFKFAMY
FLAFILHRL
YLDRYLSCV
APAAAVPTL
RLNEAAVTV
LLDRFLATV
GILLRLPQV
LPRSKIICL
FLLDKKIGV
ALDDMISTL
QMAEIAVNA
SLIAKVATA
ILYDKLEKI
KLLDVVHPA
SLHDAIMIV
EVISKLYAV
NLMDDIERA
FLDTSNQHL
FQNNAIHYI
ILIDKTSFV
WLHNNLISI
IVTDVIATL
VLFHNLPSL
SLSEKTVLL
VMDDQRDLI
SLNIGDVQL
VPASLMVSL
WMHKVPASL
LLSAEPVPA
YPFFRGVTI
FTDAGFEHY
APFFLPASL
LPALPLAEL
TLLGHEFVL
YLSDNVHLV
HLDPAVKEV
SLLDEVLNV
RPWSNSRGL
TPAVGRLEV
SLISVIHLI
GLADITQQL
TLWYRPPEL
FGLARAKSV
FGLARAFGV
ALTPVVVTL
DLLTKRILL
LLMEHIQEI
NLKLRIYFL
DLIGKLTSL
FLAQRAVEL
ILAELLLRV
FGLARAFSL
QQIDRVVEV
YILEHLEEM
NLADNVQSI
IQDDAVHTL
KLYQHEINL
DIRKKRLQL
SPALKTTRL
SLSSLLVKL
GLLAKIFEL
KLIQESPTV
SVLEKQVSL
TLQEKIHRL
DLIEKNLTL
ALYDATYET
AIDVVPPNV
PLLDLHIEL
SPEQSRNVL
SPESVKATL
APRQPGLMA
LLDKLLIRL
QIVERVIAV
NLMEMVAQL
SLPDHLPSV
VLAKQLVHL
KPKAPPPSL
SPLSSHPVV
VIMKSSPEV
AESVPLIGK
VLLELLPRL
APKPGGLSL
ILYGKIIHL
ALKLKQKSL
HLDAELDAY
HLSTIIHEA
VLMDHILNL
FLTKQEILL
APRPAGSYL
GLQDLLFSL
KLAEALPSL
GQISEVVVV
HSDQQVFEY
FLDKNDHSL
LLGPPPVGV
DMKAKVASL
GLDSRLQHV
HVLEEVQQV
SLDNLKASV
WLAEKLPTL
KYFDEHYEY
ALMKEIPAL
KVLGVLFSV
GLYDMHIQL
ISLPVSLYL
GLKHDIARV
FPLQRSVSF
FLDGNELTL
LPKLHIVQV
FLDGNEMTL
NLLPKLHIV
DLKRKPADL
QLMGEIAKA
ALQEENVKL
GLFAPVHKV
ALFWEQHDL
IIVSIVHSV
FVHDLVLYL
HLGEYQAAV
HLWAELVFL
LLMVLSPRL
NPASKVIAL
RLASTLVHL
ALLDNNIGL
YIDENQDRY
RLTEYIHCL
APFLRNVEL
DAFVRLIAL
SLADFMQEV
YLLREWVNL
YVVPFVAKV
DLIEKELSV
LPGSGKSTL
FLSAMDWHL
RLIEVTETI
YLILSSHQL
FQNHLNHVV
RQVEKAWAL
APNPAPKEL
SPHASLQEL
SPALKRLDL
GLEEKLPSL
TLKDTITSV
VVGHITEGV
APRAALTRL
SLMEILYTL
ILSELAPSL
TLQDIVYKL
QLQDFDWQV
RLVDLDWRV
ILLSVPLLV
YLTAATHGL
DVKSKTEAL
LLMATILHL
RLLHEMILV
VIVELIYKV
IPKDNRLYL
AIVDKVPSV
ALVSSLHLL
ILTKILYLI
TVADHIQKV
VLEDLEVTV
ALYEQSLHI
AYHELAQVY
ALATLIHQV
RLTDYVAFL
SLWHLPLLL
TSDSTVYDY
ALASLIRSV
SLAEEHEGL
LLTNVLETL
QLLDQIWRT
RLTDFLDCV
YLAVESPFL
SLAPVLCGI
HAWARVQSL
ISTEVNPKL
DIMNKCTSL
TLIEELKAL
IQAEHSYSL
VLLELQQHL
YIDGLESRV
ALMPTLEAL
ILIGYLEYV
LLAEKIYKI
SPMNHSVQM
NPRDNFLSL
YFAERVTSL
PTAEDNLEY
IQLDSLPEV
LLDERLVTL
EIRQKNLSL
VLAKELVEV
LLFDQNDKV
HPSLPASSL
FLNDEVWNL
SVDPTQTEY
HALERLFTM
IHLAQSLHK
YLQGYLQAA
ALTFELTLR
LTDFDIRFY
LTDYDIRFY
LPDERTISL
TLYDHVDEV
SPQEARNML
ETALLVDRY
GLDRNAPSV
DISKRIQSL
ALMYHTITL
EGRIRGAAL
DLKTHQRLP
FLTHVNPRL
QLDPTLLQM
YLEEILVRV
YLNKEIEEA
KLIPFLEKL
ALLSAVTRL
FIDASRLVY
GLQKMVALL
VGLIRNLAL
YGLPVVVKL
IMYDQNHLL
LVDCSTEKY
QLKLKTGKL
DVHKKYNAL
ALDKALTSV
KLYTGLREV
YLREQGKAL
YRNAYTMVL
FLEETNCLY
DLKKRIESL
FLFLDRTYV
TLISELVQA
ALTDFVRSV
ITDKNSLAY
FPQVGRTAL
VLSELAARL
HPINPRVAL
RPLSHYSSF
ILHHKVYDL
EVMPKICRL
LLKQRHVQL
QLWFREFFL
DLALRGLQL
VLISVLQAI
KILEKVEAA
RPDSRFASL
YLDSTLFCL
KLYEEINQV
SLHEFLVNL
VLVKRLHLL
ALSELIILT
QLNEKVAQL
QLLEDIQKL
AAWPNVAAV
ILRAILEVL
NKTDVVLIL
QILDGVHYL
ILDISEHTL
PLWGKVFYL
VPRNYDPAL
FLYAGHIFL
VPEEARPAL
HLDFHCNEY
SLNENVLTV
DSMEDTGHY
LPRPRWQAL
DFKDKYESL
RIRAQLASL
VLTDITEAI
VLYTGDFRL
TLHEVYLQV
VGKGRDISL
HLHVHFTAL
LLAEVIENL
QLMEQVAQL
SLSDTVEKL
TLHRYEHAL
RLLHEVQEL
ALLEQVNAL
RPQPQTLQL
ELSDVLIYL
ALDPASISV
RPEVDGVRK
ALSLVSCKL
LLLDMQNRL
RLNKVIKSV
RLYDGLFKV
YLDNGVVFV
EGFDRSTSL
FLTEFINYI
RRMEVYNEF
QLAQFVHEV
YLDQTLPRA
ELAQQVQQV
YLLPAIVHI
KLIEKNYFL
ALAAALAHI
AVIGDVIRV
TAMKKGETL
VLDEADRMI
FAIPMIHAV
SPAKNPSSL
VPRPVLRAL
YPKRPLLGL
HLSSIEVLI
RPLLKAITA
TLDEKIEKV
MPSVKVSVF
MPNVKVAVF
MQDPMEIFV
FLDEYIFLA
FLLPILSQI
LLLKGVEAV
VLMDLKALL
FIWPMLIHI
GLDIPTVQV
APELQRHEL
FVIPVVQAL
IIDEADRMI
YTDATPLRV
VLLHLLHNV
VLMEKPDVV
ALDEYNMKI
YLWNTVSKL
YLEETSIRY
IYQGRLWAF
FPNIPGKSL
SMTLAIHEI
MLKKFRNAM
NRPGTVSSL
FLAEGLSTL
VLYDWKERL
WAKLRNVVL
FLWTKVRNV
KLFDRPQEL
SLYREILFL
FIWDFIEKV
VILPTVHEV
SPKESENAL
VPEQRTVTL
FLYQYSTRL
RPADYLFML
RPKYQFLSL
NPRQVFNLL
VLKEKLDSL
FSEIDLEKY
APGLIKTSF
DILVRHQSF
ILMGVLKEV
NPRIRVESL
TSERTVLRY
GLYPNLIQV
FLIIPLHSL
GLLSRIVTL
KLGDLMVLL
HLTYLNVYL
NLANVVLLL
VLFGLLREV
VPISKSEAL
ALYPNVVQV
FLYDKALTF
YLDASLITV
GPLPPHLAL
RPSAAGINL
YQLEQDHDL
ALMRRAVSL
TLLHFLAEL
VVMGTVPRL
QMLELITRL
YIFSHILRL
IRNLIFYEL
SIADKIQQI
VPFIRSGLL
SLAESLDQA
KLTDIARHV
ALFQRPPLI
SLQDHLEKV
RLAEVVHEL
GLFEAAHVL
RPFYRASSF
WLTPVIPAL
NGATRKLAL
TVLEQVLPI
RLSEVQASL
GMLDGLVNV
SLDAKEIYL
FLFNYDYTL
HLADFTPRL
SLLALLHSL
KMMEEVEKL
EIKKRFRQL
QSELVGQLY
VTDSIRDEY
ETERIVTTY
VIQELINTV
YAIKNIHGV
DIKIRVNKF
DLDSRVLYY
YLDDPDLKY
VLTEHVAAA
NYFHLAVAF
FVFETPFTL
GLSEISQRL
GRLPYKAGL
TPALPTVSI
FLVARIEKV
GLSEISLRL
MLDKYSHYL
STDWHVVNY
SPRLSQTFL
VRNDIYITL
AVRPASLNL
SPDLRLTWL
YLITHPLAV
DMKKKTLQL
FMYTTPFTL
GLYETVNEV
IILDALPQL
SLLGGVLRV
YLVVKIEKV
FRHEVGYVL
APKPQGPAF
IPLLGKSSL
SLLDSNVLV
FLGTFILKV
YPHLVAGAL
GLTDNVERI
FLKDLVASV
EAAIRSVEL
HTDILKEKY
TLWDKSKKL
QLIDYERQL
TVADKIHSV
RLDEAFDFV
SLIGHLQTL
ATEFIMNEY
IVMQEVETV
VLSNVEVTL
YQVGVHYEL
ILHENFTTV
RPWTVMESL
KIRGVINQL
FLPAGIVAV
QLLEKVIEL
ALSQDIPEI
GLLGNVVNI
HPRDPNLLL
TLLEALDCI
RPTDKPLRL
FPNTNRWFL
ELKQRARYL
GLHGWAFTL
GLKEGIPAL
ILTDITKGV
LPRLKVYKL
DTDEYVLKY
DLKIKREKI
FILEPLYKI
TLDELGIHL
SLLEWCQEV
ALANHLIKV
MLANDIARL
TVLGKIWKL
MLAHDIAQL
ALAKHLIKI
RLPEIYIQL
SVLGKIWKL
SLNSQVWSA
NKADVILKY
DLKPRNIFL
SLLEHLSHV
AIMDIVIKV
ELFLRFISL
ELFLRRISL
FLNKEITSV
VVRIITSEL
LPRKHIQGL
SILRHVAEV
ILQNKIDLV
VMDAALLLI
ILADLEDYL
LLEIPYMAA
SLDQPTQTV
SLYDYNPNL
VLVNDFFLV
ALNEKLVNL
SLVNQVPKI
LLMDRVDEM
RLTPKLMEV
YQHAIEESV
DLKKITNSL
SMYSRVPEC
VIDQKVYEI
FLFDHLLTL
TLLRLLYEA
YLKSKGAEI
HLLYLDSYL
VSRVPSLMS
EFYRYEIDQ
LLFDYSNTL
EREHFKLDL
AMKMKKVEM
DEDYKYSIF
LKLERISFK
ISKLRLEEF
LAKVERKMP
ALDPLFPSR
KAIGFLIKH
IDIKPILEV
VRRAHFDLI
FVVYTEHWD
IVWLYELLR
SCIDCLFLY
LRAGAAVTV
FLNPHDELT
DKLTSELLL
PTIEHNLLD
ELMLPLKKE
AQLLLDVPI
LDVLRLPYG
KFLQHLILA
VIAMFGIEY
HDDGILGVI
SIPLSSRGQ
KFKMKLADK
RYPLGLGGN
KIASDMLKM
HLYGVFLGI
KFDAVNVYY
EVEIHLRLL
ILVHDEVRG
LYGKLLPLR
RILLGYTYD
YEKLKAVMI
DHYMLYSET
DLHTSALIA
QTRSLPLIA
ATLQDTLHL
LLREYHGSL
LSECALFLL
IYEIQVNAI
RSTKLFSLV
SKYDSEDSL
EKVLALELK
TCAVDYAIK
QEEYVAFLW
TAFVAVRPL
IGLEMPRAE
LTQNVPKLR
APYKRSVEP
GQMPRVRHV
DYMLITKHA
RPGIYLDID
QLAIYHELD
STKIAILLD
PLVLIKYRN
FQDGQHELI
KFFHTLYDQ
LDLIVRIEY
VLATKALHE
VHVNERVLV
EAPIRFGMA
FELILLKFQ
ELLHIEYLP
LVLKFSLSS
GLAAPMQGA
KEVMKISRQ
TVMVFNPNT
LYTDELREE
YSAHITALA
LRVASEKRL
QNESPKPLV
YEVEFMKVK
LQKAITAEK
VRSMKPLPL
THMVIVHPT
KLVPSSMPP
GPSSFSLKH
YYVRLVEIG
LIAQLAINR
LSLVLVYLP
IALLLRFPL
PHFVYRLIH
DHNINYNSS
LLLMDLEGK
YTLETTSED
KLVVDDPKG
KSDLKSASL
VGDRVLTPV
MLVSFPKGS
TMPMKPKMF
GLHVLEGSS
SDLHFLDMP
DLNSSLMDI
VLESMVDSN
GPKFSSKLF
VESEVISVD
VINASVVAN
VPVYTVKPD
RYDLLILKE
LDIFKYLSY
ILLHASALT
KALILLYAH
AEEAAIVIK
QMDYSELNI
FTSLTRGVV
LGLRLTWFL
TSKSSLIPL
TLLRHMAFV
VEALVAAIT
MEPWARGMD
YDARLLTTI
VEIEIEWSK
DTPLFLRLD
KSPQLEPKL
LLMRYVSGE
LVVSRAQPV
KDGSGIFYS
HISLAYDHL
ALPWCLLPK
HLYALDSHV
LPSEATRKL
PKTPQALWK
VYDDVVAST
MHEGYFPIE
LPIQVIAKI
LYAVTVTFI
QAKYLPPRS
YRAQDLAMN
ELAPYPYLL
KKTFVTLGP
VRLYIIVHL
PFIILAVKE
RYVVVLTGV
LPGEIFQLK
AYLGPEGMK
IAKLVLDVE
NIWFTADPS
AFALADKLA
HGMNAVVAP
AIATVDLDL
VPTVPLTHR
LDILKLVLY
VLLHSTLLA
APVAQVRLP
QTQTGEILL
KVKIELLEQ
IADTALMVD
SNLLKVASI
PPLKVSMPS
NLMHEVGAV
EALKTLEKE
SSVLILIPV
QKHLLPWVT
VLNETALTL
LKYELEEID
HLRDLFKWN
LYFDRVVRI
DLVKLVDVF
TLLLQYPKL
LLKLKEPLK
LCFNLSDVE
VELTSLAGH
IYQQFRADA
SDLKPGTTS
VDQNLIAMA
AYRDLKVNI
LVVLHTSVL
AMLLEPVKI
LATMRLSKL
RRNYIVDLA
LSPDNNLHL
IDLAQNHMK
VLLKTQLID
LLTTIAVKL
MIKVTSQIL
LLSAHALLD
MLDRAQIVV
LLSAFKPLF
SNLLRFPMS
PTKTYDVVF
VRDVVQLTV
LLPVSLRAA
LDVSLLLLT
VPDHIVGLL
SIEEVAVMK
ASPLLRSSV
ASKIDSLKR
DYRLFHASL
LRAQLELIA
VTNREPLAG
ANEKLVVKI
DVQAITLAE
ILHFKDLIV
KLSNKHIVS
QVAGLKAVD
NPLRELEDA
ALEEAEVVQ
LAAVNEIGE
VLGVHMDKA
SYYAQSYVH
NTIFGLSVA
AGIKQLLVA
TERDESFYK
DLLSPYKSI
DLEKTVYTF
VTQKVVQTI
RSGSLPKAP
LITEKITVG
HEWDLSLLG
GLYEWLTGL
RAIDEQLRE
VPASHFVES
VAEALVHSM
FPTATHSAL
AVEMHSALA
LLTLQQSHA
ESQVWHIDV
VKTLILFGH
AHVTAAVVS
RSYRPLASS
KLKLLYFIA
SLLHVSLSA
PSLLDNLRY
LQHLTVIDF
VFDLQSEAL
IILIASEPQ
HHLAYIRLI
QIKIDQVHL
YAHEQYSMV
IVHKKLLIV
LKLMKGTLL
GAYDKIELL
RGPLSPPSG
TLARLVKLS
QLHMQLDRL
IIVKVSAQD
LFELTSLHH
TLMEVHVHQ
PPIDVVSKS
ARLLQHALQ
LGAQLALGH
PIKVTAPLP
FKSDEVWLT
RFKAEELQI
TLSAVLYDV
VLLEEDAKQ
ETEEVLHLS
APLLGPVKR
LDTSQDLLW
AALIAAVAR
TLIILLDAN
LINSSNHPN
PLGSMASNS
QYRSLSDVY
PLKSLVPSS
KLEVSGVLV
KVNPPPTLI
HRLIYSEKL
PTNWLAIEK
DVKRIVEHP
RRHFPDLSF
LKIESLPRG
TNQYYYLLL
TLKDRVISY
ELVVKSGSS
MVTVVNLSL
LNPVQEFAV
VILEPYDEL
DVHKLVIFF
GRPSPVLPA
QAEVIHQWL
LLPKVRPLW
GVLLSERAN
QIVITQALH
EALSQIKLA
PTARSLVLI
LIVMAHETL
RKLLISDKK
ILGVHNIHL
LIIIIDLHE
VVDTIAEVT
HALRPADLQ
LTYALVDHV
TYVHELVEV
KLYEVDNLA
LLEKTAQLK
QDHLLVTDT
LNVLAMREE
IIPLSDSEP
VSVLHVTSE
RKADIVAQL
TQIILLRVQ
VILSPRVVI
ITLEELKTL
VRLTPVVMP
MLRTVIIDH
SEYVLGTDL
TVKEVLSLH
VTIHVDMRI
LLAEGRLYQ
QTVAITRLS
ILKEATLQV
TPKVVYFLN
DVALNQHFH
ISLILLDVK
ETKHILVLL
YYIITVIHL
LPMASAQAH
LVVVGEDVV
YSLHILFLV
VILVPRSSA
LTIEGVSVS
HLAVPAITL
RPSSAIVLF
GSKVINIKY
PLVLKNATE
LLHDIVLSS
TVVWHMLII
LAYLSALRW
HALSGLFAI
LIYLLGVAG
FVSAIRTYS
ELYFYKPLY
IKLKHIMLS
SVTVGYHFG
YQAHDSVNL
PLKTVLVLV
DNLAVLFVL
IVKTELLLK
NKNYLRLEE
KKILTGDIY
TLKVSLAVE
AGEAFRGIS
FATPQYALF
VHSIALVLL
MHLILFDIQ
EFQLYLDVL
VVTQSQLTI
SQLLEVSKL
TFLPFRRLI
QLKLLGYPI
KAAHLKLID
LVSHMIRVT
PLSPSSIAK
GPSVAVQPL
EGIEKLLRP
QQRVRKLQY
LLFVFIGVH
QLVRVAKTE
HDIVELRQV
DNIDASYFV
DYRLQHVIT
VTPLATHVP
SLMIILHIE
NACLRLSLD
HHQRFLSFY
LAEKYLLLD
LSKTVVPLS
HLVTYEFLV
LSVPVPSKG
PIIADKKIL
PNVPLRLEF
RSAMLQVSL
LELHLFVVA
LFESIKLVR
KAEVGVLND
ETDMNIRHI
RPLENISQV
EVNIIEPLL
LKNILKLVR
PSRKIFLKS
AEESERILN
VTVDLVVII
LTYEENKGE
NAVVELEKI
LAMKLLEEI
LPSVKKAMP
QTFRALLEM
LRTLVFQLH
LYTARVLDV
SLLSKAALV
SVRSPSPNV
RLVTSLVDD
EQYVLHIHN
IPKLNAPLP
IERVGVPSV
VELNVQTER
ERVVPDLAS
KDILRRFLK
ALKVLVDLM
KDVELLIFR
SKLPHNNQL
FSLPKPRLF
EGKLLIALH
LQFAGGFGL
SLSYDVPKL
LSSLRLTPP
SALSLPLTP
HLLTNFIVQ
TEALLNTKL
VWNLVHGAM
ILSLYKLVL
ILSADVEHV
FLSDRLVVL
YLVQFSDEI
NSATFTIAL
PEYVVTWLD
IAEMAATGI
YDVSWPVYE
DKPIIRSVM
VTVWLECPD
SYLVILWEM
KLPWTVCRH
VFDVLHLVA
HDFVLAVLA
FYPRILLVT
WAREDICLG
LVIPKPPAA
EVEFVDRPE
SGVLYLKVE
SLVEITIGF
HAVKTVVLV
KTLRLLWLE
LARPQYGVD
QHALLLAKD
LVTVLDSLL
LLYVWLNKQ
PWDANTLAS
LVVLLEVRT
VRLILSLLS
NGRLPSQGA
EKAMDVVEK
LSGAVRLKW
LRARLLLVH
TLTVVLDGV
LQDESLLLF
HDRLLLKLT
HLQVGTIVT
VVGLILHDH
LENDRQLTY
HPLQPSPAI
FVYKVHNIK
SGSISLHLL
KEDLVAVSV
DLPVLEPIL
VHVGISVAA
GVTIVKQMP
FDKSGLTLR
EYEIRVKLT
NEMHNYHLL
KEDLLLYSF
RIVLEVEKV
LMVILKNEF
SAALEREFL
QLLLRLQPE
LAVVDLKNM
IIVTTDLID
RLDYRHPPE
LMVRKLKVD
GPGLRRKFA
AEVHGVVAF
ALIIADSRL
RVDIHSVFS
GAQGLRGSP
QDPLLAAEE
LYLSACDKH
KMYLASVLH
KKLTVPKMD
GSLLSVERE
IDHEVLMVT
LKATEVLKQ
LLMDILKFN
VLSLNESYS
PRGPAARVP
PDWRADLPK
LSDAVEKAV
YFTSGLDIK
QQDLKTELI
RLNAAALID
DEEARWLLV
HAQLLAYTD
NFDKNLIKK
RLLQALSLW
KQLERLGMA
FKKLLTIQA
DLFPTKSIA
AAVEQAHVI
NIPQVKLLM
NLETQLFHT
EQVHIGAVI
VLDTSLKDA
ELLIAEKDR
SKIAVSELV
VYDLTKKLD
VLSYNAKSL
LYCFIEHLE
TAKLIALLE
YDTFAFAKM
LLLFIFHRA
YYVDLCRLS
PTLAAAAPV
ANVRVATEL
LAVFTLLDR
GPLVQILRL
KPRICLLSI
IKDVLFGLK
IADLSDMLT
QVEMAINAA
VLATKASAI
LIDYIKKLE
VDLAKPVLH
IIDAHLVSM
KSYVLVAEI
LMNEAIDRD
LFQSLTNHD
YNQHAIIFN
DITLKISVF
NILWNIHSL
ITLVDITVA
SPVHFLNLL
VESSLTLKL
LVDDIQDMR
ISLGVNQDL
LAMVLSVPS
MLWPKSHAV
SEALALPVP
FIYTVGPFR
GYAHFEDTF
ALFPFLSPA
ALLAPLPLE
FLEGTVLHL
SVDHLYVNL
LKEAVHDVP
ESDLVLLNV
SWSPNRGLR
PGVTVALER
VSSILIILH
LLTQAIGDQ
PELLTPRYW
VAAKRFGSL
GARLAFVFG
LPVTTALVV
DLTIKLLLR
HIELIQLME
KLYNRIFLL
GILSLTDLK
QELRLFVAA
LELIVRLLA
LGLFFARAS
VVRDQVQIE
LILEYMEHE
VAINLSNDQ
AILDHDQTV
LHNIQKLYE
QLKIRLRKD
KLTLTRASP
VLLLSLSKS
KAELLFGIL
VSTQPILEK
SESVQLVLK
REHILQTLK
ELLTILNKD
EYAATTDYL
PIANPVVDV
LILPEDLLH
LPSRVQNSE
TKPASVESL
RLGPQMAAP
LLIRLLDKL
VEIVARIQV
VEQLALMNM
DLHSSVLPP
LQLKLVVAH
APPPKPLSK
VSVSHSPLP
SKSVEMIPV
LSAGPKEIV
VLLLLLREP
PSKGALPLG
LKGIIIYLH
SLLKKKALQ
DYDHAALLE
HTIAELSIH
LHNDLLVIM
KETLLQIFL
PLAPASGRY
QFSLDLLGL
LEKAPASLL
SQVVVVGIE
HVQQYFDSE
HDLDFLKNS
GPVPLVPLG
AKMDVLASK
RDGSQHLVL
LVVQHEEQV
NSLVKDALS
TLALPKEWL
YKHFEYDYE
MIPLAELKA
SFGVLVKVL
YDQLGIMHL
YLVPLSLIS
HLVDAGRKI
SRPFQSLVF
DEGTFLNLL
LLHPKIQVV
ENMTDFGLL
PILHLNVLK
RPLADKLKD
AIALQEGKM
AEEKLQVLN
VHFALGKPV
LFDLWEAQH
HIVVIIVSS
HFVVDLLYL
HEAGAYLVQ
FELAVLHLW
LLSVPLMLR
IPASAKNLV
LVLSHATLR
LIDLNLANG
YQNRDEIYD
THYELILCR
LVALPFRNE
ADLAFLIVR
EMFAQVDLS
ENRLVLLYW
VAYVFKVVP
VKDSELELI
LTSLSPGKG
FHDMLSALW
VETEITIRL
LSHSILYLQ
VFNHNLHVQ
AVAKLWREQ
AKPPPNEAL
LSELPSQAH
LDSARPKLL
LLEGLKSPE
TTDSLTKIV
VVIHGEVGT
LPLAAATRR
MSLTLYILE
SISELPLLA
LQKVDTIYL
QVQDQLDFW
RVDLLVWDR
SLILLLVPV
YHATGLLAT
VESTLKADK
TLILAHLML
HLRLELMIV
IYLVVKEVI
DLRNYKLPI
VKASPIVDV
LSSLHLLAV
LILTLIIYK
VIAQHVKTD
TLVDVLEVE
SLEALQIHY
VYYLAHAEQ
QHLTAALVI
YDLFLAVRT
WHLPLLLSL
YTDSYTVSD
ILSLVRSAA
EGELSALEH
LLNEVTTLL
DWQIQLTRL
VTFDRLCLD
EVLPLSAFY
SVIPLALCG
LQRWAAHSV
NLSEVTPKI
ITSMLNKCD
KITLLALEE
EHLAQYISS
VLQHLELQL
DEVIGYRLS
MLAATLLPE
YGIIELLVY
KLAILYIKE
SNPQSVHMM
FNSDPLNRL
TESRYAFVL
ELDNYETPA
ILDLQESPV
LLLDRVTLE
NLSRIQKLE
KEEALVLVV
LLDKFNDVQ
PALPLSSSH
NLLFVDWEN
TTEPYSQVD
LFTERHMLA
LHISLAKHQ
LQQYAAGYL
LETFRTLAL
LFDDTFIYR
TLFRYDDYI
TRPIEDSLL
DLYHVVTDE
SQLARNEPM
RTLVYEALD
NGPVASRDL
SISDLRKQI
ITYTLMHAL
ELRGIRGAA
KPTDRQLLH
HTNFLLRPV
LLQTQLDPM
VILLEYEVR
LEAEIEYNK
LKELIPKLF
LALRVTLAS
YDLSARFVI
MLLAGKQLV
LNLILRAVG
VLGVVLYKP
HYDLMQNIL
YKVDLCSET
KGTLLLKQK
ADVKYHKNL
ASTLKDAVL
LTGKLYVRE
YKELQLGRA
YLRNTYVAM
YLETCNLEF
SKELDILKR
VTLRFYDFL
EILALSQTV
TLRDAVVFS
DTILSYANK
VARQPLFGT
AVRLSELAL
PAHRVPLNI
LRSPSYSHF
VHHLDYLIK
EIKPVRCLM
LRVLQKHQL
ELQRFWFFL
RLDGLAQLL
IQVSALLVI
ALEEKAKVI
RDSASPLFR
FDYSLLLCT
KIENEYLQV
LLFSHLEVN
KVRLLVHLL
LLTESAILI
LQLENKAQV
QLIEDKLQL
WPAVNAAAV
IIERLAVLL
LDIKTLNVV
ILGDLYHQV
HETLDISIL
PWGYLLVFK
ADNLPYRPV
IAYHFFLLG
PLEREPAVA
NDLHHFEYC
LVLNSETNV
TMGDSYHDE
PLRPLRAWQ
YSLKFDDEK
LLSIAQRAR
VLATIETID
LFGTDYVLR
QVHLVYLTE
RIDGVSGLK
HFALHTLHV
VALLIELEN
LQEVALMQQ
SKLDVSTLE
YLRAHHLET
LVLERHQEL
LQAAVNELL
LLPQQQRPT
YIDLLELVS
LPAISDASV
GRVKRPVDE
LLSCVASLK
QDRLLNLLM
VKKSNLIVR
YVLFGRLDK
YGVFDVLNV
SGDLTRESF
LYNIIFETF
RMEYVFREN
EHVQAFQVL
DQTPALLRY
QVQQVLQEA
AVLLYPHII
ENILKFKLY
ILLAAAAHA
VIVIAVGRD
TELAKMKTG
AELDDMVRI
AIMHVAFPI
AKSSPLNPS
RLPLAPVVR
PLGYLLPKR
HLISSLEVI
LLRPITAAK
ILETEKVDK
VMKFSVPVS
AVVFPKVNM
MFVQIEMPD
DAEIFYFLL
FLPQLSILI
KAGELVLLV
DLLLKMALV
IPFMHIILW
VVTGPLDQI
ELLRAEQHP
FIVLPQAVV
AIDIDMREI
ATRLDTVPY
VLNVLHLHL
VLKVPVEMD
YMAIEDNLK
KLVYTLNSW
SERYYTILE
RLAYFGIQW
SPIFLGPNK
ATESHIMLI
ANMKLMKRF
PSTRLGSNV
LTLAEGSFL
YDLVELRKW
LVWLNRAVK
RVFTVWNKL
PFRLKDLQE
SYLRLILFE
DFIIKEVWF
PLEVVIVHT
KESASNELP
TLQRTVEPV
LQLTYRFYS
LFMRAPYDL
QLLYKPFSR
NNQLFRLPV
DLLKLSVEK
LDEEYISFK
ISKFGLTAP
LHDVIQRFS
MLVEVKILG
PSIRLVREN
RVERLTYTS
LVYGQLPNI
LHPILLFSI
GLLVTRSLI
LGLKLDMVL
TLLYVYLHN
LVALVNLLN
GFVLVRLLE
SPAKIVESL
VNPVLAVYQ
FYLTLKFDA
AYDLLTIVS
LPPAPLGLH
ANSPIAGRL
DQQLDYHEL
LMRRLVASA
FALHLTLEL
PTVLGRVMV
LTQLIELMR
FRLIHLIYS
ILYLIERNF
AQIIQKIDS
RLSIPVFGL
LDASSAQEL
RLITKHDAV
IPPLAFLQR
KSLHQEVLD
LERVVHELA
HLALGEFVA
FSRFPSRYA
LLWVPIAPT
LTNLGAARK
TQVPIVLEL
EALQLSSVR
LLGMVGVDN
LDYASILKE
FNYDLLYFT
APTDLRHLF
LHLALLSSL
EMLKEVKME
QKRKIERLF
ESQGQVLLY
EDRVDYITS
TTIVREYTE
VQENITLVI
YGAVKIHIN
KNIDFRIKV
DLDYRYLSV
KYLDDLDPY
AATLVHVEA
YNFLFAAHV
VTLFFPFTE
REGILQSLS
LGALYGKRP
TATVSLPIP
KALVFIVRE
RLEGSISLL
MYSHYLKDL
NYTDVVHSW
QTFRPSLLS
TYRVIIDLN
NALVLRPAS
WRDSLTPLL
LATVYLIPH
LDLTKMKQK
FPTLTFYMT
YLVVNEGET
QDLLIIAPL
VVGLSLLGR
VKIKVLEYV
LVVGYEFRH
QFPGAPPKA
SLPKGSILL
DLNSLLVSV
TLVIKFLFG
PLVGAYHAL
VNGRIDTEL
FVSLLVAKD
ILASEEVAR
LKTHYKIDE
DKKSTLWKL
YQEQLLDRI
VSATIVHKD
DDRALFVFE
HTQSGILLL
FYENIMTAE
TQIMVEVEV
LLESTVVNV
YEVVLHQGY
TETFLIVHN
PESVTLMRW
RIIGVQKLN
VALGVIFAP
VKLQLEILE
PEQIADLIS
VNINLGVLG
DLLLNRPPH
TICDALLEL
PRPLRLTKD
FRNNTFLWP
RLQRKYLEA
ATGLFLWHG
AEGGKILPL
TIITKLDVG
LVPYRLLKK
VTDYDEKYL
KDELKIIKR
IILYKFELP
LITELDLGH
VLQWSECLE
LVIKHLAAN
ADNMLLAIR
KLVGTKWIL
LMAHDLIQA
AIALKIKHL
EQYPLIRIL
KVIWLGLSK
VSLSAWNSQ
NDKKYLVIA
LKDRLPIFN
HVLLEHSLS
KIIADIVVM
LLFRFIESL
FSLEIRLRL
FKVLISNTE
ESVTLVIIR
IGKLLRHPQ
ESAVHVRIL
QIILVNKLD
VLMLLDAAI
DLILYEADL
EPLMLAYIA
LPDTTSQVQ
NSLDPYYLN
LNDVFFVLV
LLEAKVLNN
IVLNSKVPQ
LEVDDMLRM
PTKLMELRV
EQYSAHIEV
SKTKNLLID
YSSVRMCPE
VKVIEIYQD
FLLLTLFHD
LELRLYLAT
[truncated: 1 more rows]
