# Supplementary material for: PEPMatch: a tool to identify short peptide sequence matches in large sets of proteins
Source: BMC Bioinformatics. 2023 Dec 18;24:485. doi: 10.1186/s12859-023-05606-4 (PMC10726511; doi:10.1186/s12859-023-05606-4)
Supplement: Supplementary file 2 — Additional file 2: 628 SARS-CoV-2 peptides of varying lengths for the 1st mismatching benchmark. [file 12859_2023_5606_MOESM2_ESM.csv]

Coronavirus Peptides
SLVPGFNEK
GLVEVEKGV
VEKGVLPQL
RTAPHGHVM
APHGHVMVEL
VMVELVAEL
AELEGIQY
TLGVLVPHV
VPHVGEIPVAY
HVGEIPVAY
GEIPVAYRKVLL
SYGADLKSF
RELNGGAYTRY
YVDNNFCGPDGY
FIDTKRGVY
REHEHEIAWY
YTERSEKSY
YELQTPFEIKL
FEIKLAKKF
KTIQPRVEKK
QPRVEKKKL
ACHNSEVGPEHSL
SEVGPEHSLAEY
AEYHNESGL
NESGLKTIL
SEGLNDNLL
GLNDNLLEIL
KLNEEIAII
EEIAIILASF
STSAFVETVK
KVTKGKAKK
GEQKSILSPL
RVVRSIFSR
TILDGISQY
RLIDAMMFT
TSDLATNNLVVMAY
YITGGVVQL
NIFGTVYEK
YEKLKPVLDW
EEKFKEGVEF
KEIKESVQTF
TFFKLVNKF
KLVNKFLAL
IIIGGAKLK
GAKLKALNL
ALNLGETFV
MPLKAPKEI
APKEIIFL
KEIIFLEGETL
GETLPTEVL
LEIKDTEKY
VTNNTFTLK
TLKGGAPTK
TVIEVQGYK
IEVQGYKSV
QGYKSVNITF
FELDERIDKVL
RIDKVLNEK
SELLTPLGI
DEWSMATYY
YLFDESGEFKL
GEFKLASHMY
GDCEEEEFEPSTQY
EEEFEPSTQYEY
DYQGKPLEF
KPLEFGATSAAL
SEDNQTTTI
VEVQPQLEM
LEMELTPVVQTI
IEVNSFSGY
YLKLTDNVYIK
VVNAANVYLK
VLSGHNLAK
HVVGPNVNK
YENFNQHEVL
HEVLLAPLL
APLLSAGIF
AVFDKNLYDK
LYDKLVSSF
SEKQVEQKI
AEIPKEEVKPF
LTENLLLY
LYIDINGNL
LVSDIDITFLK
FLKKDAPYI
APYIVGDVV
LTAVVIPTK
ALRKVPTDNYITTY
KVPTDNYITTY
YPGQGLNGY
SNEKQEILGTVSW
KLMPVCVETK
AIVSTIQRK
QEGVVDYGARF
VVDYGARFY
TLNDLNETL
NETLVTMPL
SPDAVTAYNGY
TISLAGSYK
STQLGIEFLK
VYYTSNPTTF
GEVITFDNL
NLKTLLSL
SLREVRTIKVF
QVVDMSMTY
YLDGADVTKI
HEGKTFYVL
LPNDDTLRVEAFEY
EYYHTTDPSF
HTTDPSFLGRY
YPQVNGLTSI
YLATALLTL
IELKFNPPAL
NPPALQDAY
YYRARAGEAANF
GEAANFCAL
GELGDVRETMSY
SYLFQHANL
AVMYMGTLSY
MYMGTLSYEQF
GTLSYEQFK
YEQFKKGVQI
SEYTGNYQCGHY
SEYKGPITDVFY
ITDVFYKENSY
KENSYTTTI
SYTTTIKPVTYK
TIKPVTYKL
TEIDPKLDNYY
NYYKKDNSYF
FTEQPIDLVPNQPY
PYPNASFDNFKF
FADDLNQLTGY
KPASRELKVTF
DYKHYTPSF
TPSFKKGAKL
TYKPNTWCI
TKPVETSNSF
TSNSFDVLK
VVENPTIQK
TEVVGDIIL
ILKPANNSL
KPANNSLKI
ITEEVGHTDLMAAY
TIKKPNEL
KKPNELSRVL
NELSRVLGL
VPWDTIANY
NYMPYFFTL
MPYFFTLLL
NSRIKASM
KASMPTTIAK
TTIAKNTVK
ASFNYLKSPNFSK
YLNSTNVTI
YPSLETIQI
AEWFLAYILF
AYILFTRFFYV
QMAPISAMVRM
FFASFYYVW
YVWKSYVHV
VYANGGKGF
VARDLSLQF
KTYERHSL
SAKSASVYY
ILLLDQALV
AEVAVKMFDAY
KMFDAYVNTF
AYVNTFSSTF
SSTFNVPMEKLK
NVPMEKLKTL
ATAEAELAK
AEAELAKNVSL
AELAKNVSLDNVL
VENMTPRDL
TPRDLGACI
VAKSHNIAL
NVKDFMSL
SAAKKNNL
RQVVNVVTTK
VVTTKIALK
VFLFVAAIF
YLITPVHVM
HVMSKHTDF
HTDFSSEIIGY
FSSEIIGYKAI
REVGFVVPGL
VVPGLPGTIL
FLPRVFSAV
FSAVGNICY
KLIEYTDFA
TIFKDASGK
DASGKPVPY
VPYCYDTNVL
NVLEGSVAY
RPDTRYVLM
SIIQFPNTY
TYLEGSVRVVTTF
SEAGVCVSTSGRW
YYRSLPGVF
TPLIQPIGAL
IVAGGIVAI
FMRFRRAF
GEYSHVVAFNTLL
FLPGVYSVIY
GVYSVIYLYL
TFYLTNDVSFL
FLAHIQWMV
MFTPLVPFW
VPFWITIAY
NYLKRRVVF
VFNGVSFSTF
ALCTFLLNK
FLLNKEMYL
YLKLRSDVL
LPLTQYNRY
TQYNRYLAL
GAMDTTSYR
FSNSGSDVLY
LYQPPQTSI
SAVLQSGFRK
TSEDMLNPNY
FLVQAGNVQL
QLRVIGHSM
TANPKTPKY
TPKYKFVRI
KYKFVRIQPGQTF
QPGQTFSVL
SPSGVYQCAM
AMRPNFTIK
RPNFTIKGSF
TGVHAGTDLEGNFY
FLNRFTTTL
AVLDMCASLK
ALLEDEFTPFDV
VTFQSAVKR
ILTSLLVLV
FLYENAFLPFAM
LPFAMGIIAM
SAFAMMFVK
FVKHKHAFL
FLLPSLATVAY
VYMPASWVMRIMTW
WLDMVDTSL
MYASAVVLL
DGARRVWTL
TLMNVLTLV
NALDQAISM
SMWALIISV
NYSGVVTTVMF
MFLARGIVF
IFFITGNTL
YDYLVSTQEF
VLLSVLQQL
KLWAQCVQL
LAKDTTEAF
TEAFEKMVSL
SMQGAVDINK
EMLDNRATL
ASEFSSLPSY
AVANGDSEVVLK
VLKKLKKSL
KLKKSLNVAK
KSEFDRDAAM
MADQAMTQMY
QTMLFTMLR
TMLFTMLRK
IPLTTAAKL
VVIPDYNTYK
NTYKNTCDGTTFTY
TYASALWEI
ALWEIQQVV
SEISMDNSPNL
MDNSPNLAW
SPNLAWPLI
ALRANSAVK
SPVALRQM
TTQTACTDDNALAY
QTACTDDNALAYY
CTDDNALAYY
ALAYYNTTK
ALLSDLQDL
WARFPKSDGTGTIY
TELEPPCRF
VTDTPKGPKVKYLY
TPKGPKVKYL
GPKVKYLYF
YFIKGLNNL
NNLNRGMVL
TEVPANSTVL
VPANSTVLSF
FAVDAAKAYK
YLASGGQPI
EANMDQESF
HPNPKGFCDL
DLKGKYVQI
GTSTDVVYR
STDVVYRAFDIY
RAFDIYNDK
IYNDKVAGFAKF
KVAGFAKFLK
NLIDSYFVV
SYFVVKRHTF
HEETIYNLL
LLKDCPAVAK
AVAKHDFFK
MVPHISRQRL
YTMADLVYAL
FVENPDILRVY
RVYANLGER
SLLMPILTL
MPILTLTRAL
AESHVDTDL
KPYIKWDLL
KLFDRYFKY
TVFPPTSFGPLVRK
TSFGPLVRK
KIFVDGVPFV
FVDGVPFVVSTGY
VPFVVSTGY
TVKPGNFNK
NFNKDFYDF
NAAISDYDY
AISDYDYYRY
FVVEVVDKY
VVDKYFDCY
KSAGFPFNK
RLYYDSMSY
SYEDQDALFAY
FAYTKRNVI
IPTITQMNL
SAKNRARTV
MTNRQFHQKLLK
IAATRGATV
ATVVIGTSK
FYGGWHNML
TVYSDVENPHLMGW
YSDVENPHLMGWDY
SDVENPHLMGW
NPHLMGWDY
SLSHRFYRL
RLANECAQV
LSEMVMCGGSLY
AYANSVFNI
STDGNKIADKY
NRDVDTDFVNEFY
DTDFVNEFYAY
YAYLRKHF
YLRKHFSMM
LSDDAVVCFNSTY
LVASIKNFK
SIKNFKSVL
HEFCSQHTML
YLPYPDPSRIL
LMIERFVSL
FVSLAIDAY
AIDAYPLTK
YPLTKHPNQEY
HPNQEYADVFHLY
YADVFHLY
HLYLQYIRKL
MLDMYSVML
YSVMLTNDNTSRY
YEAMYTPHTVL
TPHTVLQAV
DVTDVTQLYLGGMSY
SYYCKSHKPPISF
FPLCANGQVF
KLFAAETLK
ATEETFKLSY
KLSYGIATV
REVLSDRELHLSW
SDRELHLSWEV
VGKPRPPL
KPRPPLNRNYVF
YVFTGYRVTK
GEYTFEKGDY
VVYRGTTTYK
TYKLNVGDYFV
MPLSAPTL
TLVPQEHYV
YPTLNISDEF
ISDEFSSNVANY
SSNVANYQK
VGMQKYSTL
STLQGPPGTGK
FAIGLALYY
YPSARIVY
ALKYLPIDK
IPARARVECF
DEISMATNY
VVNARLRAK
VYIGDPAQL
APRTLLTKGTL
AEIVDTVSALVY
RPQIGVVREF
REFLTRNPAW
RNPAWRKAVF
SPYNSQNAVASKIL
TVDSSQGSEY
YDKLQFTSL
IPRRNVATL
AENVTGLF
HPTQAPTHL
IPGIPKDMTY
MTYRRLISM
RLISMMGFK
SMMGFKMNY
REEAIRHVRAW
REAVGTNLPL
VVRIKIVQM
MLSDTLKNL
NLSDRVVFV
VFVLWAHGF
VLWAHGFEL
FELTSMKYF
HSIGFDYVY
DYVYNPFMI
ASCDAIMTR
IEYPIIGDEL
HMVVKAAL
LLADKFPVL
VLHDIGNPK
SYATHSDKF
KFTDGVCLF
YPANSIVCRF
SLYVNKHAF
TPAFDKSAF
HANEYRLYL
LYLDAYNMM
YLDAYNMMI
MMISAGFSL
VYKQFDTYNLW
TYNLWNTF
NTFTRLQSL
SLENVAFNV
SIINNTVYTK
VELFENKTTL
LPVNVAFEL
KPVPEVKIL
APAHISTI
VFFDGRVDGQVDLF
GLQPSVGPK
SVGPKQASL
GPKQASLNGVTL
GEAVKTQFNY
EAVKTQFNY
KTQFNYYKK
QEFKPRSQM
KPRSQMEI
MEIDFLELAM
LAMDEFIERY
RYKLEGYAF
YAFEHIVY
SQLGGLHLL
FELEDFIPM
IPMDSTVKNY
LLLDDFVEII
VEIIKSQDL
TEISFMLW
QAWQPGVAM
GVAMPNLYKM
KMQRMLLEK
LPKGIMMNV
NVAKYTQL
YLNTLTLAV
VPYNMRVIHF
TLIGDCATV
KENDSKEGFFTY
FIQQKLAL
ALGGSVAIK
ITEHSWNADLY
HSWNADLYK
KPREQIDGYVM
SSYSLFDMSK
SLFDMSKFPLKL
NLTTRTQL
LPPAYTNSF
KVFRSSVLH
LPFFSNVTW
PFFSNVTWF
RFDNPVLPF
LPFNDGVYF
GVYFASTEK
TEKSNIIRGW
TLDSKTQSL
GVYYHKNNK
YYHKNNKSW
VYSSANNCTF
FEYVSQPFL
EYVSQPFLM
FVFKNIDGY
TPINLVRDL
LPQGFSAL
LPIGINITRF
INITRFQTL
LLALHRSYL
WTAGAAAYY
YYVGYLQPRTF
YLQPRTFLL
YLQPRTFL
SETKCTLKSF
TLKSFTVEK
QPTESIVRF
RFPNITNLCPF
GEVFNATRF
NATRFASVY
LYNSASFSTF
NSASFSTFK
RQIAPGQTGK
KIADYNYKL
NYNYLYRLF
RLFRKSNLK
KPFERDISTEI
YFPLQSYGF
QPYRVVVL
PYRVVVLSF
GPKKSTNLV
TSNQVAVLY
VYSTGSNVF
AEHVNNSY
IPIGAGICASY
SPRRARSVA
VASQSIIAY
SIIAYTMSL
LGAENSVAY
AYSNNSIAIPTNF
IPTNFTISV
TEILPVSMTK
QEVFAQVKQIY
KQIYKTPPIK
IYKTPPIKDF
LLFNKVTLA
TLADAGFIK
LADAGFIKQY
ADAGFIKQY
VLPPLLTDEMIAQY
IPFAMQMAY
SSTASALGK
VLNDILSRL
RLDKVEAEV
VEAEVQIDRL
AEVQIDRLI
AEVQIDRLI
LITGRLQSL
RLQSLQTYV
AEIRASANL
ASANLAATK
HLMSFPQSA
FPQSAPHGVVF
APHGVVFL
VTYVPAQEK
TYVPAQEKNF
REGVFVSNGTHW
GTHWFVTQR
TVYDPLQPELDSFK
KEIDRLNEV
QELGKYEQYIKW
YEQYIKWPW
QYIKWPWYI
FIAGLIAIV
SEPVLKGVKL
RIFTIGTVTLK
IPIQASLPF
SASKIITLK
ASKIITLKK
ITLKKRWQL
ALSKGVHFV
TVYSHLLLV
GLEAPFLYLY
APFLYLYAL
LYLYALVYF
YLYALVYFL
VYFLQSINF
NPLLYDANY
LLYDANYFL
PYNSVTSSI
SEHDYQIGGYTEKW
YFTSDYYQLY
YYQLYSTQL
STDTGVEHVTFFIY
EEHVQIHTI
SLVKPSFYV
YVYSRVKNL
GTITVEELK
EELKKLLEQW
KLLEQWNLV
FAYANRNRF
YANRNRFLY
SYFIASFRLF
RLFARTRSM
VPLHGTIL
SELVIGAVIL
HLRIAGHHL
RIAGHHLGR
KEITVATSRTL
ATSRTLSYYK
ASQRVAGDSGFAAY
VAGDSGFAAY
HLVDFQVTI
IIKNLSKSL
QECVRGTTVL
YEGNSPFHPL
SPFHPLADNKFAL
FAFACPDGVKHVY
DGVKHVYQL
RARSVSPKL
KLFIRQEEV
QELYSPIFL
VVDDPCPIHFY
QYIDIGNYTV
YEDFLEYHDVRVVL
LPNNTASWF
KFPRGQGVPI
NTNSSPDDQIGYY
SPRWYFYYL
LLLDRLNQL
KAYNVTQAF
QELIRQGTDYKHW
ASAFFGMSR
SRIGMEVTPSGTW
GMEVTPSGTWL
TPSGTWLTY
AYKTFPPTEPK
LPAADLDDF
GYINVFAFPF
NVFAFPFTI
AFPFTIYSL
