# Supplementary material for: PEPMatch: a tool to identify short peptide sequence matches in large sets of proteins
Source: BMC Bioinformatics. 2023 Dec 18;24:485. doi: 10.1186/s12859-023-05606-4 (PMC10726511; doi:10.1186/s12859-023-05606-4)
Supplement: Supplementary file 3 — Additional file 3: 620 neoepitopes, all 15-mers, for the 2nd mismatching benchmark. [file 12859_2023_5606_MOESM3_ESM.csv]

Neoepitope Peptides
AAFPSQRTSWEFLQS
AAMLSKVVILRYNEN
AAQLEVYALGVRNMW
AASIPAEHINQATNG
AASIPAMHINQATNG
AASSFMRPTVPPPQF
AASSSRGGEPAPGPL
ADLTIIDNIKEMNFL
AFMYAKKGEWKKAEE
AFTMLLYCELLQWED
AGAFLSSPGLLAVFG
AGGAGGREELLAATL
AGQNPASDPPPDDAE
AGRFGQGDHHAAGQA
AIHLIDSNTLQVADI
AIPGKKGTLWEGGLF
AIVNAMSQPDAQRYV
AKTKASPVGKLEARA
ALKIKGIRPYHSLSY
ALLEFKNSGKKSTDH
ALQLLHGRGYSKNGA
ALYDICSRTLKLPTP
AMGLGTPSEAIDITA
ANHDETSFLLPRKES
ANLRKLNFRLFVIRG
APKIIAYQPYGKSVD
APLSAALKSLKRAAG
APSPGQPPALSPSYP
ARAAAAATFEIDPRS
ARKAKYNLHATVRYQ
ARLQSKEYPVIFKSI
ARQKALVRERERQLA
ASAGPLLKRSHSVPA
ASATEPANDSLFSPG
ASRYGIRGFSTIKIF
ASVDNPHMCRLLGIC
ASVVDFKKNLEYAAT
ATYVFLHTMKGTPFE
AVAFFPGNLSTSSSA
AVKLNKLLENFYVTV
AVKRLPLIYCDYHGH
AVPARTYLGITTVLT
AVVFQDSMVFRVAPW
AYLYVLSARNTSLNP
CGNVRVNTIYGLIVA
CIPNKRMNYFKITDK
CKECGKALSSSSHLI
CLGQLSNAHRTEAIE
CNECGKALCQSPSLI
CNGTWSENVGNHTKF
CQGDSGGLLVCGDHL
CRGSGKSKVGTSGDH
CRPQCCQTVCCQPTC
CSLIFPATNWISGGQ
CVNLKHQQNEAHSSR
CVSMLGVLVDPDTLH
DAKEFTFIDLVPGRK
DDIACMIRYRPCPWM
DELLHAYSEVYTLDI
DEMDCPLRPTPPLCS
DEQIESMTYSTERKT
DEVSMKGGPPPTPLF
DFSQEFSPIQEAQQD
DFSVIIMVYVSENIK
DGGRQHSGPRRHSGA
DGRLSIHQIKRTAGD
DGVSEEFWLVDLLPS
DIKEKLCFVALDFEQ
DILEQARGAVDTYCR
DLFMMPRIVDVTSLA
DLNSWPVAPRPLLSV
DMKARQKALVRERER
DNHCEQLGVKIRKLK
DPCSLPLGEGSCTAY
DPEHWVWARDRAHLS
DPSAIGLVDPPIPSP
DQCSCCSLTRTEPMQ
DRARREQERICLFSA
DRMPGKTDPETAGPN
DRSVLAKKLKFVTLV
DSLFSPGAANLFSTY
DSSQPRGDKKKPSPL
DSYHLYAYHEELSAT
DTPSIEKLFAYSFLQ
DVFPQGLPNEYAFVT
DVTGPHLYSIYLHGS
DWLIEGDLQVLDRVY
DYALSPDGSIRKATG
DYELHSDFVSFLIKI
ECGKAFNSSSNLTKH
ECGQAFSISSNLMRH
ECSECGKDFLESAAL
EDLDANLRKLNFRLF
EDVKWPPTLQPPTLQ
EECGKAFRVFSTLTK
EECGKPFKRFSYLTV
EEEEFMEIMVEILAK
EEFWLVDLLPSTHYT
EFEFAQFPNWYISTS
EFEQMNLYLVEEEQR
EFFRFLHDLHLLAFA
EFYYCTEVVLRMGGD
EGDLQVLDRVYWNDG
EGLLGVEQSDETDQF
EHSQETEILREALLS
EIHGKCENMTITSRG
EIQVKTFLDREQRES
EKKQQFRSLKEKCFL
EKPYLCPECGRGFGQ
EKPYSCPECSLRFAY
ELERQMKIENLFVTW
ELQYRGRELRFNLIA
ELVARAVTTATMIQP
EMDFVRLAQLFARAR
EMQEERLTLPILSEE
EMSALLARRRRIVEK
ENFPQKYIDPLAGAA
ENKNQELHSLISQYQ
EPANDSLFSPGAANL
EPEEEPGGAVVREVY
EPKESPHLARHRHLM
EQEQSSKCLSYQGQS
EQLRPLLASSLPLAV
ERFWRNILLLSLHKG
ERGEASVVDFKKNLE
ETCLLDILDTAGKEE
ETGPEAEWLEQLESG
ETKTKDETAAAEEKV
ETSFLLPRKESNIVD
ETVSSFYCLNVLYRP
EVPMCSDTEPRQEVP
EVVGGYTWPSGNIYQ
FAKGFRESDLNSWPV
FANGVVTSIQDRCGS
FAPEYGPKLKLRALE
FARKLKDIHETLGFP
FASPGDDRDGRAEGF
FCGTPDYIAPKIIAY
FEAEFTQVAKKEPDG
FEGTEMWYPNRELSE
FFATVECILLAAMAY
FHTFYELLIQKNKHK
FLEDRRAEVDTYCRH
FLFQDSKKIQVEQPQ
FLGLVAWVHGDPRRA
FLLTDYALSPDGSIR
FPGNQWNPVEGILPS
FQVRYHRYRLQLHEE
FRESDLNSWPVAPRP
FRTMAATTLKAFFKC
FSISQLQTNHDMNDE
FSPGAANLFSTYLAR
FTTVSELMKVSAMSS
FVADWAGTFKMVFTP
FYFDNRESVILPGEI
GARGFFQVRHLEMDA
GCGKVFACSENLKIH
GCLGGENCFRLRLES
GDQYKATDFVADWAG
GDRFCLGQLSNAHRT
GEIPLHRSDRVKVLS
GEPIPQPVRLRYVTS
GFPAERLEGVYSNNI
GFSTIKIFQKGESPV
GGGPDGPRYKVSVTA
GGGRKVRLMKEVMEH
GGHDSSSLSHRYGGG
GHQKLPGKIHLFEAE
GINQTTGTLYLRVDS
GIRGFSTIKIFQKGE
GKGVMLAISQGRVQT
GLNFVSVKGPELLNM
GLNYMYEAPPGAKKE
GLPTDTICKEFRTRM
GMGCPANQIHTYVYE
GPPAHVENAIARGIH
GQLAVSKCLALEVTV
GQPPALSPSYPGHRL
GQTREHALLAYMLGV
GRANGRRFANPRDSF
GRKFAAWGPPSFSQT
GRLILWEGPPLGAGG
GRMSPSQFARVPGYV
GRNSFEVLVCACPGR
GRRFANPRDSFSAMG
GSAEYMASEVVEVFT
GSGPSCRQWEKKLAS
GTALVVPVFEIRRAR
GTEEDGGSVGHRTVY
GVEQSDETDQFLVTD
GVNFPGNQWNPVEGI
GWSTDWSPYAYQSIK
GYTWPSGNIYQGYWA
HAKLETALRDSSRVL
HASHLQEHQRIYTGE
HCLQHVVAVEAYTRE
HGLSHSLWQISSQLS
HHHHHHHHHPQPATY
HHQKSLANFGGWVPI
HKCICKGRSVSLTTF
HKRIHNGDKPYKCEE
HLLQKQTSIQSPSLY
HLSSIVTSEEQEFVN
HNLATYVFLHTMKGT
HNLDLAEKDFMVNTV
HNNIVYNKYISHREH
HNVAMMLAQLVSGGS
HPLPSAEQYIDFCES
HPSTVLDHKLEWVLY
HQRIYTGEKPFKCDT
HQRTHTGDKPFKCDE
HRYLGICHSLRALRW
HSDFVSFLIKIPSDT
HTELERFLEYLPLRF
HYNYMCNSSCMGSMN
IANILAAAVASISNQ
ICHSLRALRWGRPRL
IDSNTLQVADIDGST
IFKLQFHCMPVSNEV
IFPATNWISGGQNIT
IHKMIHTVEKPYKCE
IHLFEAEFTQVAKKE
IHSSWDCSLFTNYSA
IIDNIKEMNFLRRYK
IKKADEQIESMTYST
ILLIHCDTHLHTPMY
IMASKGMHHFCLISE
INCLSSPSEETVLSA
IPAEHINQATNGGGS
IPAMHINQATNGGGS
IPLSDNTIFRRICTI
IPTYETMMTFFKSFP
IQAIPTYETMMTFFK
IREQEEMIREQEAQR
IREQEEMTQEQEEKM
ISDVQVFWYSLRFNA
ISPSRAACQLMERTQ
ISTSSTIANILAAAV
ITDAHELGVAHPPGY
IVLEFEQMNLYLVEE
IVLILTSTILLGSRV
KAFSQSSSLRKHEII
KALSYLVSFQRHMRM
KATDFVADWAGTFKM
KCDECGNDFNWPATL
KCEECDTDFSRKSHH
KCENMTITSRGTTVT
KDQGPIVTAPVKGEG
KEKIKKLPEYNPQTL
KELRALREMVSNMSG
KEYHFISMEEMTRNI
KFEEQNRAESECLDG
KFLEMYGVDLHPVYG
KFSKPALQSQSISLV
KFSLKKSFNFFDEYF
KGEKNGMTFSSTKDY
KGFQYRALYPFRRER
KGGTKEKQLAAQFIP
KHKTRKLSRAFGSPY
KHLPGVNFPGNQWNP
KIKFTGKEWEDSQLV
KKLKELISATEKARR
KKMEADGVEVKRLKY
KKWFLFQDSKKIQVE
KLFESKAELADHQKF
KLNFRLFVIRGQPAD
KLRTIPLSDNTIFRR
KLSKMIENESPLVGL
KLVVVGAVGVGKSAL
KPALQSQSISLVQQS
KQHELMTLHGFMMYL
KRFRTMAATTLKAFF
KRNKKPVQDCPRMRG
KSEGEEAHEVEGETQ
KSRREFDKIELAYRR
KYFPLTASKVLSMRP
LADGEGGATDEGIYD
LADGGYDVEKNNSRI
LADSGIPENSFNVSS
LAFLAESYATLSQEQ
LCRRPSLLRQPLPTR
LDIKNFGTKVVGLSC
LENLQIIKGNMYYEN
LENNANHDETSFLLP
LFGLGKDVGWGPPAR
LFLLAVILAIALCLR
LGETMGQVTEKLQPT
LGLWRGEAVTLSNPK
LHGSTDKLPYVTMGS
LHILTTLEEPHDKHL
LHTHYDYVSALHPVS
LIETKLLLSRFEFEG
LILFFHTLGLQTKEE
LKAIPTTLMNCRRMH
LKLMAYLAGAKYTGC
LKNLCVEVYPAPRES
LKVDENQKAYYSSIV
LLDILDTAGKEEYSA
LLDRGSFWNDGLKAS
LLIHCDAYLHTPMYF
LLMMLLLGRLTGVAG
LLSLHKGSLYPRIPG
LLTPDEPEKSQGQDL
LNRKILYSLIDSADE
LNYLRTAKFLEMYGV
LPGKIHLFEAEFTQV
LPHCSLIFPATNWIS
LPLSKIKFTGKEWED
LPVTRKNMPLPGVVK
LQEHQRIYTGEKPFK
LQNHIQTFHRELVPD
LQREYASMKEENERL
LQVALAVLDANMEQV
LRNFIRMKHCVMVLV
LRPLLASSLPLAVRY
LRPQLAEKKQQFRNL
LSKVVILRYNENLSK
LSNAHRTEAIERARL
LSNNKIKEVREGVFD
LTDHRAHCCPGDGDD
LTDHRAHCCPGGNAK
LTELKDNLCEQLRVK
LTKLKFSLKKSFNFF
LVQKVASKIPFPDRI
LVTETSSASTGHATP
LVVGRFVSLRTEIKP
LWHLQGPEDLMLKLR
LWTEGMLKMAFHILA
LYAYHEELSATVPSQ
MAFRGPAGLGPGSRR
MAGPKGFQYRALYPF
MAKKTQKSVKIAPGA
MARPSGSSEATGKPR
MATLFLRGFVQIGNC
MEDENATLLTEFVLT
MEQGDWLIEGDLQVL
MFWNSLKMLLTGGKS
MGDERVKNGLNYMYE
MGVSSSSALARLGLP
MHENFTNLLSVGHQP
MHSRAYLLLHRDFCD
MIENESPLVGLETGG
MIKYQIPVSFKDVVV
MKDCQLRRQQNENVS
MKRVFGFPVHYTDVS
MNAAVTFTNCALGRV
MNTANHSQVAGFVLL
MPIEDAHFIYGYPKK
MPKSTTVMEFLLMRF
MPLPGVVKLPPLPGS
MPRIVDVTSLATEGG
MRVMKFSISPVVRVA
MSQDIKKADEQIESM
MSYQPLSCLTEKEDS
MTITSRGTTVTPTKE
MVVVAELLSMKIPNS
MYTFVRFLEDNVCYA
NEALHFIRDPDKREV
NEIRKLEEDDQANDI
NERGVSSCDRLTDPH
NEVSEVTVFSKSPVT
NGMEWNGIEWNRIES
NHHYLLFQNTDLGSF
NLKAPRLLFAPEYGP
NLKEKCFVTQLAGFL
NLVHGPPGPPQVGAD
NMFEISDRFIGIYKT
NNGPVTILQRIHHMA
NNISNFFAKILFEEA
NNSKKKWFLFQDSKK
NNTDIRLIGEKLFHG
NPLYWNVVARWKHKT
NQLKERSIAQLISKD
NQVLASRYGIRGFST
NQWGGTALVVPVFEI
NRREAEEWFNKQSAS
NRSHAKLETALRDSS
NSNPSSPSAAKRSRT
NTFRHSVVVPCEPPE
NVAKPSSCPHTLLHI
NVSPVLRSHSFSDPS
PAGAVRTLLSQVNKV
PAPPPAVPKEHPAPP
PASAKSRREFDKIEL
PDAVGKCGSAGIKVI
PDHPFMTDEEYIINR
PDYIAPKIIAYQPYG
PENDDLFMMPRIVDV
PETGEIQVKTFLDRE
PFSPSHPGPPSDPSH
PGEGHGGDHLDSEGE
PGESLRPLGERRLPQ
PGGDSGELITDAHEL
PGKKGTLWEGGLFKL
PGSGPQNAPGLGSGA
PGSGPQNGLGRYLEV
PHLYSIYLHGSTDKL
PIPVIKNSIKLRFNR
PKKIQMLARDFLDEY
PKMLVNFVAKNKSIS
PKPVLHMVSSEQHSG
PLRVSVGDFSQEFSP
PLSQESEMEEPLSQE
PMEHYSLPPVTDKMN
PMEKPTITTEKPTIP
PQVDGEIPLHRSDRV
PRCCISSFCRPSCCV
PRLLFAPEYGPKLKL
PSDLRRHMRTHTGEK
PSGNIYQGYWAQGKR
PSHQPPARTLSPNPT
PSKDINQLQKANVLL
PSRHRYGTRQPRARL
PSTANYNSFSSAPMP
PTGDLFSILDFPFLY
PTKCEVEQFTATSFG
PTLVPWYFWGKTFQN
PVCSGASSSCCQQSS
PVGTAWAHVPGLQAC
PVLPSTSTHYTLLFT
PWRKFPVHVLGQFLG
PYGCLPTRDRTGLIE
QAEVGEWLRIRNKYI
QERICLFSADPFDLE
QEVEGETHKTEGDAQ
QFLIPTSFSVSSNSV
QFMPFTTVSELMKVS
QGVTQVLSCLSYISA
QKEKSLELTKELPGY
QLLEGLGCTLTVVPE
QLTAHKMNHTGEKPY
QPGSTHTRAFPDSTT
QRAAAIACQKAEIAA
QSDETDQFLVTDSGR
QSPSLYGNSSPPLNK
QSTEDVFPQGLPNEY
QSYKNDFSAEYSEYR
QTHTEPTVDSKSIKA
QVLHLLGHKLEADLE
QVLLEGEHCWLGAKV
QWINYFDKRRDYLKF
QWYLDLRQFGSVPHG
RDEDPRKVLFTTVPG
RDHYAYSYYLKPVNM
RDKPYNCQISHLHEH
RDPKSTPPPTYYGSL
REDAGAGEEDVGAGG
REEEEVRKEEEERKE
REQEEKMRRQEEKIR
RFNLIANQHLLAPGF
RGRLPAGAVRTLLSQ
RHLHCYRSSFTDFVL
RIREESGARINISEW
RIVWRLKRQPCAGPD
RKFISLHKKALESDF
RKNMPLPGVVKLPPL
RLLVACCLAHIFRIY
RLVLGKFGDLTNNFS
RMQAASFGTFEQWVV
RMQYSMECFQFMKKL
RNILLLSLHKGSLYP
RNLFGVCIYSFMCQH
RNPNITLIGLPWSFL
RREQERICLFSADPF
RRERIVLEFEQMNLY
RRFVSQEMGNLYIAK
RRPSLLRQPLPTRCD
RSAFIGIGFTDRRDA
RTAKFLEMYGVDLHP
RTDLVKSELLHIECQ
RTQDAEFLKNLNEFL
RTTDAHTRTEATFFP
RVKNGLNYMYEAPPG
RVTSAIHLIDSNTLQ
RVYPETYEWARKMAV
RYNSTAATNEVSEVT
SAGCIPSEKCPPELE
SALVKGCHCLEIDCW
SAVSAASIPAEHINQ
SAVSAASIPAMHINQ
SDAFSGLTALPQSIL
SEIVPCLSERHKAYL
SFYNNLVSFASPLVT
SGEILIFKDRHFWRK
SGELITDAHELGVAH
SGHLLLQKLLRAKNV
SGIPENSFNVSSLVE
SGLTALPQSILLFGP
SGSGSGPFPSLFLNS
SGSPPLRVSVGDFSQ
SHKLESIKEITNFKD
SHLASLKNNVSPVLR
SHLIAASSCHSLELQ
SHNELADSGIPENSF
SHNSSLIFHQRVHTG
SHTQTTLFHTFYELL
SISLSELIHRSKFEE
SIYLHGSTDKLPYVT
SKAPHWTNCILHEYK
SKMGKWCSHCFAWCR
SKMGKWCSHCFPCCR
SLAALKKALADGGYD
SLKNNVSPVLRSHSF
SLPSNVLSSLVLVPL
SLQRLMLRKVALKNV
SLRNNMFEISDRFIG
SLSIHAYHSFSTSLS
SLTEESGGAVAFFPG
SNDSSLTHHQRVHTG
SNLTKHKIIHIEKKP
SNLTTHKIIHTGERP
SNPHLLSLPSEPLEL
SNPHLLSYPSEPLEL
SNRSRQEPSRFTIKE
SPHLARHRHLMKTLV
SPIKLVQKVASKIPF
SPYAYQSIKVRISLK
SQPRGDKKKPSPLAP
SQRTSWEFLQSLVSI
SRELCPGHWRAGPWS
SRLQTRKNKKLALSS
SSAEPTENGERTPLA
SSASGGFMDSSEGSA
SSEPEWTPEPWSSSS
SSFMGLSQNLLLRSP
SSGGGSSSGGYGGGS
SSHYKFSKPALQSQS
SSPLGRANGRRFANP
STATHSPSTTSHGNA
STEVEPKESPHLARH
STLLTEHLRIHTGEK
STLNTHKSIHTGEEP
STQHADLTIIDNIKE
STSSPMEKAISLATD
STTASVAQKRKSDGS
STVLDHKLEWVLYNE
SVGDFSQEFSPIQEA
SVQPGHFRTLLQFLY
SWEFLQSLVSIKQEK
SYEAYVLNIVRFLKK
TAATNEVSEVTVFSK
TAQFAPSPGQPPALS
TCCRTTCFRPSCCVS
TDRALQNQGISAFLV
TDRRDAFDFNVSLQD
TETVNHHYLLFQNTD
TFNCHHAQPWHNQFV
TFPKKIQMLARDFLD
TGAMNVAIGTIQTGV
TGKPEMDFVRLAQLF
THRPGGKRGRLAGGS
TKIPAVKLNKLLENF
TKLKSKAPHWTNCIL
TKRQVILLHTELERF
TKVESLHAQHSGLKQ
TLGAASSFMRPTVPP
TLQIMLQSGVDPSVT
TLRVDRKHKVSGDSS
TLVKRPAKPGGPQEP
TMAFDRYIAICNPVR
TPEPAIPHKATLWPA
TPSLASGPWRTLQVG
TQLRLPGWPTPVSFG
TRKNKKLALSSTPSN
TRLFPNELANFYNAV
TSCARRDYPRASSPN
TTDSHIAKEKEDVKR
TTLFHTFYELLIQKN
TTTASTECSETTTAS
TYSPTSPDYTPTSPK
VAGCYLKYKNKNSLS
VAHLMWLERLYVWLQ
VALKPQECVEKRQTP
VARIESKMVIVTQEQ
VEDDLEVAPDFFQYF
VERSHHQKSLANFGG
VFLHTMKGTPFETPD
VFLQGPAPVGTLSFN
VILFRLLVVILFGRL
VILLHTELERFLEYL
VKDQGPMFSAPVKDQ
VKQLERGEASVVDFK
VKRNPPKKAKVSEPG
VLACGLSQIWGEERG
VLRSHSFSDPSPKFA
VMVNGDIPPWLKKSA
VNGISSQPQVPFYPN
VNTTTSPANTTTSPV
VPVAQVTMTSTTDAD
VQLRGRALGGGALRA
VQNILDEVVSFGERI
VRFLKKYKDSAQRDD
VRRCLPLWALTLEAA
VSELMKVSAMSSPKV
VTGGRGGWQGPSPAF
VTILQRIHHMAASHV
VTLNDMKARQKALVR
VTSPKASPVTFPAAA
VTTKKTPSSQPPGNV
VTVHPTSKSTATSQG
VVSLHCLQHVVAVEA
VWYSILKGTKITCEE
VYGLAGGAGGREELL
VYLAHPRAVTGFLWR
WCTEMKRVFGFPVHY
WDLTDALWLAALSIE
WPSFSEARGTSGSDE
WSIGVICSILVSGLS
YAPCGDLNGMLQERG
YDYVSALHPVSTPSK
YECNECGNAFSQSSH
YFWGKTFQNSVFVAT
YILGVVTDMVGKFAI
YKHGKDFEAIQNNIA
YLSHTLGAASSFMRP
YMASEVVEVFTDQAT
YQDVMHENFTNLLSV
YSLWEHSMKNHLQLE
YVSMMCNKQAYSLAV
YVVPPPAWPCPTSGP
