# Supplementary material for: PEPMatch: a tool to identify short peptide sequence matches in large sets of proteins
Source: BMC Bioinformatics. 2023 Dec 18;24:485. doi: 10.1186/s12859-023-05606-4 (PMC10726511; doi:10.1186/s12859-023-05606-4)
Supplement: Supplementary file 4 — Additional file 4: 677 milk allergen peptides, all 15-mers, for the best match benchmark, annotated with their reactivity (True/False) from donor screening. [file 12859_2023_5606_MOESM4_ESM.csv]

Milk Allergen Peptides	Reactive
MSRHFSSRSGYRCGG	False
SLINLGGSKSISISV	False
GGIQEVTINQSLLQP	False
VTINQSLLQPLNVEI	False
DPEIQKIKSREREQI	False
EREQIKSLNNQFASF	False
KSLNNQFASFIDKVR	False
QFASFIDKVRFLEQQ	False
IDKVRFLEQQNQVLQ	False
NQVLQTKWELLQQIN	False
TKWELLQQINTSTRT	False
YSLEPLFEAYISRLR	False
LFEAYISRLRRTVDQ	False
ISRLRRTVDQLKSDQ	False
YITKVDLQAKFDNLL	False
YKTLYQAELSQMQTH	False
ISDTNVILSMDNNRN	False
VILSMDNNRNLDLNS	False
EALYQTKYEELQITA	False
KVEISELNRVIQRLR	False
ELNRVIQRLRSEIDS	False
RLLRDYQELMNTKLA	False
NTKLALDVEIATYRT	False
LDVEIATYRTLLEGE	False
SGGSFISSGGRASST	False
SSSVKFVSTSYSRGPR	False
MTLDHQILNQSFKRS	False
NLIERRRRYNINYRI	False
RRRYNINYRIKELGT	False
INYRIKELGTLIPKS	False
NDPDMRWNKGTILKA	False
RWNKGTILKASVEYI	False
TILKASVEYIKWLQK	False
RQKKLEQANRRLLLR	False
RLLLRIQELEIQARA	False
LASLVTVDLGAHITK	False
YCQQLVLSQGTSPEL	False
CDQAMAFSDPLSHFT	False
LSHFTDLSFSAALKE	False
FGTDPLLSAISPAVS	False
QLNQLSAQQFSALTE	False
SALTEVLFHFLTEPK	False
EVERFLAQLSEFAAT	False
NQISLGPLRSIVKSL	False
GPLRSIVKSLLLVPN	False
IVKSLLLVPNGALKK	False
FMTLGLSEEKAIYFS	False
ARWAVGQTLMINQLV	False
GSSELEKVGSIFLQL	False
EKVGSIFLQLKLVVK	False
IFLQLKLVVKKGNQT	False
KLVVKKGNQTENVYI	False
ENVYIELTLPQFYSF	False
MKFLCVLLLASLAAT	False
VLLLASLAATSLAIL	False
ASAQFIRNLQISNED	False
DLISKEQIVIRSSRQ	False
EQIVIRSSRQPQSQN	False
PKLPLSILKEKHLRN	False
GKLMELGHKIMRNLE	False
LGHKIMRNLENTVKE	False
NTVKETIKYLKSLFS	True
TIKYLKSLFSHAFEVVKT	True
MAARMLGLCGRRLLA	False
LGLCGRRLLAVAATR	False
RRLLAVAATRGLPAA	False
RVRWESSSSRAVIAP	False
AVDIWNMRVVFFFGF	False
NMRVVFFFGFSIVLV	False
FFFGFSIVLVLGSTF	False
SIVLVLGSTFVAYLP	False
LGSTFVAYLPDYRMQ	False
VAYLPDYRMQEWARR	False
VKYREAHGLPIMESN	False
MALSSAWCAVLPLWL	False
AFPFDIEGSSAFGRL	False
NFAESCYRKNGAVRC	False
CIWDLTDDLRLAALS	False
TDDLRLAALSIEESK	False
LAALSIEESKSGLLS	False
SGLLSVSSGAAAHRH	False
VNEINSTIYLLKTKL	False
STIYLLKTKLSEREN	False
QYVLRKIQINNAENT	False
MRDKIQEISSKMLYY	False
ISEKLVLAQKMLEEI	False
MLEEIRRRQPFLTQR	False
QRQYNDTRSLFPVVL	False
NASLRTSSNSLMMPR	False
LDSIIKNASGIYAEI	False
ELQRKLSNLSNLSHD	False
LDASNVYENIANYVS	False
RLNDAMKRLQAAERG	False
NWSQNLQSFDSSAYN	False
VSASIQRIRELIAQT	False
QRIRELIAQTRSVAS	False
LIAQTRSVASKIQVS	False
RSVASKIQVSMMFDG	False
SMDDLKTFTSLSLYM	False
KTFTSLSLYMKPPPV	False
LSLYMKPPPVKQSEL	False
KQSELAVTADQFILY	False
AVTADQFILYLGSKN	False
QFILYLGSKNAKKEY	False
MGLAIKNDNLVYVYN	False
KNDNLVYVYNLGTKD	False
STWPAYFSIVKIERV	False
YFSIVKIERVGKHGK	False
GKHGKVFLTVPSLSS	False
VFLTVPSLSSTAEEK	False
TVFYVGGVPSNFKLP	False
GGVPSNFKLPASLNL	False
NFKLPASLNLPGFVG	False
CLELATLNNDVISLY	False
TLNNDVISLYNFKHI	False
VISLYNFKHIYNMDP	False
NFKHIYNMDPSKSVP	False
CARDKLAFTQSRAAS	False
LAFTQSRAASYFFDG	False
SRAASYFFDGSSYAI	False
YFFDGSSYAIVRDIT	False
SSYAIVRDITRRGKF	False
NGLVLLMVNGSMFFS	False
LMVNGSMFFSLEMRS	False
SMFFSLEMRSGYLHV	False
GYLHVFYDFGFSNGP	False
KYHEISIIYHNDKKM	False
SIIYHNDKKMILVVD	False
NDKKMILVVDRRHVK	False
IGGAPPEILQSRTLR	False
PEILQSRTLRAHLPL	False
SRTLRAHLPLDINFR	False
KDFNLLEQTETLGVG	False
NGQSYIASSQKISFF	False
GFNFRTLQPNGLLFY	False
TLQPNGLLFYYASGS	False
GLLFYYASGSDMFSI	False
DMFSISLNNGTVIMD	False
TVIMDVKGIKVQSAD	False
KQYNDGLSHFIITSV	False
GLSHFIITSVSPARY	False
IITSVSPARYELIVD	False
SPARYELIVDKSRLG	False
ELIVDKSRLGSKNPT	False
EKKFYFGGSPITPQY	False
ANFTGCISNAYFTRL	False
DPVGLKFLERNIPRD	False
SHCQLSNSPRAIEHA	False
FSIRLKTRSSHGMIF	False
MTLFLAHGRLVFMFN	False
AHGRLVFMFNVGHKK	False
VFMFNVGHKKLKIRS	False
VGHKKLKIRSQEKYN	False
DGLWHDVIFIREKSS	False
DVIFIREKSSGRMII	False
GRMIIDGLRVLEESL	False
GRAVKNVQINSVYSF	False
NVQINSVYSFSGCLS	False
SGCLSNLQLNGASIT	False
NLQLNGASITSASQT	False
METGTYFSTEGGYVV	False
GGYVVLDESFNIGLK	False
NIGLKFEIAFEVRPR	False
YLNVHMKNGQVIVKV	False
MKNGQVIVKVNNGIR	False
VIVKVNNGIRDFSTS	False
RWHRITVIRDSNVVQ	False
TGCIRHFVIDGRPVS	False
GRPVSFSKAALVSGA	False
FSKAALVSGAVSINS	False
MLLYRSAAWFAKGLR	False
KAEIIRESGNQNIFL	False
QNIFLHIVDLSLPKS	False
HIVDLSLPKSVWKFV	False
VWKFVENFKQEHTLN	False
ENFKQEHTLNVLINN	False
EHTLNVLINNAGCMV	False
TNTLGVYVLTTALIP	False
VYVLTTALIPVLEKE	False
HDPRVITVSSGGMLV	False
DGTMVYAQNKRQQVV	False
RQQVVLTERWARAHP	False
LTERWARAHPAIHFS	False
WVDTPGVRLSMPGFH	False
GVRLSMPGFHARLGA	False
MPGFHARLGARLRSE	False
TVLWLALAPAATAQP	False
APTHLPLARTSSSPA	False
EEEKLIEILEELARRFK	False
AYPHLISSDHYILHP	False
ISSDHYILHPPPPAP	False
GQFMSLQTQHPRMPL	False
LGSFTYSTSAPGPTL	False
PGPTLSASVPMHYLP	False
GVPYSHVMPRRLSTQ	False
HVMPRRLSTQRYRLQ	False
RLSTQRYRLQQPLPP	False
YPSFLPYFLSMLPMS	False
PYFLSMLPMSPTAMG	False
TKADIEQLPSYRFHP	False
VVCFSDFEARQLLRV	False
DFEARQLLRVLPCNH	False
CVDKWLKANRTCPIC	False
MACGFRRSIASQLSR	False
RRSIASQLSRVLDLP	False
PENLIKSISAVPISR	False
KEEVADFQLSVDSLL	False
DFQLSVDSLLENNND	False
HSRPDIQIQAMRLAE	False
IQIQAMRLAEKLKCD	False
GTVNFKINRELLTKT	False
GLPKKRIVVEFSSPN	False
RIVVEFSSPNVAKKF	False
VAKKFHVGHLRSTII	False
HVGHLRSTIIGNFIA	False
RSTIIGNFIANLKEA	False
GNFIANLKEALGHQV	False
TRINYLGDWGMQFGL	False
EEKLQSSPLQHLFEV	False
FFQRLELGDMQALAL	False
QALALWQKFRDLSID	False
WQKFRDLSIDEYMRI	False
DLSIDEYMRIYQRLG	False
EYMRIYQRLGVHFDE	False
YSGESFYREKSQEVL	False
SQEVLKLLDSKGLLQ	False
CTVMRSDGTSLYATR	False
IDRMEKYNFDKMIYV	False
KYNFDKMIYVTDKGQ	False
KMIYVTDKGQKKHFQ	False
KKHFQQVFQILQIMG	False
LQIMGYDWAERCQHV	False
RCQHVPFGVVQGMKT	False
PFGVVQGMKTRRGDV	False
TFLEDVLNEIRLRML	False
VLNEIRLRMLQNMAS	False
RLRMLQNMASIKTTK	False
QVGLAALIIQDFRGF	False
ALIIQDFRGFLLSDY	False
DFRGFLLSDYQFSWD	False
LLSDYQFSWDRVFQS	False
RGDTGVFLQYTHARL	False
VFLQYTHARLHSLEE	False
TFGCGYLNDFNTACL	False
QEPQSVSILQHLLRF	False
VSILQHLLRFDEVLY	False
HLLRFDEVLYRSSQD	False
LQPRHIVSYLLTLSH	False
IVSYLLTLSHLAAVA	False
LTLSHLAAVAHRTLH	False
PEVAGARLHLFRAVR	False
ARLHLFRAVRSVLAN	False
FRAVRSVLANGMKLL	False
SVLANGMKLLGITPVCRM	False
AVFLLLEDRRPADSA	False
PADSAQLLSLNSLLP	False
QLLSLNSLLPESGIV	False
PDSFYELKSPPLSLR	False
ELKSPPLSLRSSLPI	False
PLSLRSSLPISLQAT	False
SSLPISLQATPATPA	False
SSRVLLRQQLMRAQA	False
LRQQLMRAQAQEQER	False
LENPTRYHLQQARRQ	False
RYHLQQARRQQVKQY	False
QARRQQVKQYLSTTL	False
QVKQYLSTTLGPKLA	False
DVIDEIISLESSYND	False
IISLESSYNDEMLSY	False
DPEMRWNKGTILKAS	False
WNKGTILKASVDYIR	False
ILKASVDYIRKLQKE	False
QELELQAQIHGLPVP	False
PTPGLLSLAATSASD	False
GTAIFHATGGLAQSA	False
GGTLSPLRAASDPLL	False
SDPLLSSVSPAVSKA	False
MASLLTALILPLALL	False
TALILPLALLLLDAA	False
PLALLLLDAAKVLGS	False
LLDAAKVLGSLSFRM	False
KVLGSLSFRMSPTQK	False
LSFRMSPTQKETRLG	False
PTFLMYLSAQRVKLA	False
YLSAQRVKLAEGLDP	False
TKFQLTLSSFLQEDQ	False
TLSSFLQEDQGYYFC	False
GYYFCSVVSNSILYF	False
SVVSNSILYFSNFVP	False
SILYFSNFVPVFLPA	False
SNFVPVFLPAKPATT	False
TSRLDFACNIYIWAP	False
GVLLLSLVITGICYR	False
MSVRYSSSKQYSSSR	False
GGGSSLRISSSKGSL	False
NQKITMQNLNDRLAS	False
DRLASYLDKVRALEE	False
YQTIDDLKNQIFNLT	False
IFNLTTDNANILIQV	False
TDNANILIQVDNARL	False
ILIQVDNARLAADDF	False
AADDFRLKYENEVTL	False
ADINGLRRVLDELTL	False
GDVNVEMNAAPGVDL	False
TELLNNMRSQYEQLA	False
ITELRRTIQGLEIEL	False
LEIELQSQLALKQSL	False
QSQLALKQSLEASLA	False
YCVQLSQIQSQISSL	False
AEYQQLLDIKIRLEN	False
LLDIKIRLENEIQTY	False
SELITKAVAASKERS	False
GVSLAALKKALAAAG	False
NNSRIKLGLKSLVSK	False
KLGLKSLVSKGTLVQ	False
VHIIQTKGRNVSIFI	False
VSIFITACDFGLLLW	False
LLGLEMAAAVVDLGL	False
MAAAVVDLGLRITPL	False
VDLGLRITPLLGQWM	False
DCFIHQVKTSLYNAA	False
QVKTSLYNAASLFGF	False
LYNAASLFGFPFQLT	False
SLFGFPFQLTTKPMV	False
PFQLTTKPMVTSACN	False
SDYPKIRVTVTRDQP	False
IRVTVTRDQPRRVLP	False
NGLLRRKMSILETKE	False
DEILSSAFKLRITRG	False
SAFKLRITRGDIQTL	False
RNYHWLNDEVINFYM	False
LNDEVINFYMNLLVE	False
INFYMNLLVERNKRQ	False
GYPALYAFSTFFYPK	False
QELILVPIHRKVHWS	False
VPIHRKVHWSLVAID	False
KVHWSLVAIDLRKRC	False
LRKRCLKYLDSMGQK	False
EILLQYLQDESKTKR	False
NIDLNLLEWTHYSMK	False
ADYISRDKPITFTQV	False
RDKPITFTQVLSCQK	False
TFTQVLSCQKCMKAS	False
LCTLVLTWCAAGYLE	False
GDVFIQYICKCPLGY	False
YDKNPWIQVNLMRKM	False
WIQVNLMRKMWVTGV	False
AEYLKTFKVAYSTDG	False
TFKVAYSTDGRQFQF	False
RQFQFIQVAGRSGDK	False
ETQYVRLVPIICHRG	False
RLVPIICHRGCTLRF	False
IPNKQITASSYYKTW	False
SEWLQIDLGSQKRVT	False
QKRVTGIITQGARDF	False
GHIQYVAAYRVAYGD	True
PFQARFVRIQPVAWH	True
FVRIQPVAWHNRITL	True
PVAWHNRITLRVELL	False
MTLRPSLLPLRLLLL	False
SLLPLRLLLLLLLLL	False
RLLLLLLLLLRGAVC	False
ATFGDTLHIHYSGSL	False
TLHIHYSGSLVDGRI	False
TRDPLVIELGQKQVI	False
CVGEKRRVIIPSHLA	False
RRVIIPSHLAYGKRG	False
LHFDVELIALIRANY	False
ELIALIRANYWQKLV	False
IRANYWQKLVKGILP	False
WQKLVKGILPLVGMA	False
KGILPLVGMAMVPAL	False
LVGMAMVPALLGLIG	False
LGLIGYHLYRKASSP	False
YHLYRKASSPKISKN	False
FVHSKQYFWNENENI	False
FSDFFRYGRVESVKI	False
RYGRVESVKILPKRG	False
AAFVDFVDIKSAQKA	False
LQHGLYYTSRSRSPN	False
KSFGIKVQNLPVRST	False
KKFGKVTSVQIHGAS	False
EKALTASKGKLFFGM	False
LFFGMQIEVTAWIGP	False
RNIFQRFGEIVDIDI	False
VDIDIKKVNGVPQYA	False
CKAIKKMDGEYLGNN	False
KMDGEYLGNNRLKLG	False
RLKLGFGKSMPTNCV	False
RHFCRYGPVVKVVFD	False
YGPVVKVVFDRLKGM	False
KVVFDRLKGMALVLY	False
NKIKVDFANRESQLA	False
DIRDFYEMLLERREE	False
EWETYQGDYYESRYY	False
RPIERSQSPVHLRRP	False
DSERRVYSRSSDRSG	False
AKSELSKLESVRMKV	False
VRKEILKRESKKLKL	False
LKRESKKLKLDRLNV	False
KKLKLDRLNVVPSPK	False
GIDIDHTQSYRKQME	False
QQMEMEIAKSEKFGS	False
PIGSPRVMSIRGSPK	False
RVMSIRGSPKLDDKG	False
ESLKFNPYDSSRREQ	False
MADMAKIKLSVLNPE	False
KHDASRFDVSFPNSI	False
RFDVSFPNSIIKRDS	False
FPNSIIKRDSLRKRS	False
ASALFESSRLSFLLR	False
KFYSFALDKTITPDT	False
KALLERAKSLSSSRE	False
LDWDSRFANFRNNKD	False
IPSWYMKKKKIRTDS	False
QERQELFASRFLHSS	False
LFASRFLHSSIFEQD	False
NNTTDLIQEPVVLFH	False
LIQEPVVLFHSKFME	False
VVLFHSKFMELTRMQ	False
LLELKMEAEKITRTA	False
RRRNVRSVYATMGDH	False
TPPIPSVTIAKLPLP	False
LRKILMDPKYVSATG	False
MDPKYVSATGVTSTS	False
EKVTPVIAPKITSVI	False
VIAPKITSVISRMPV	False
ITSVISRMPVSIDLE	False
NSQKITLAKPAPQTL	False
TGLVSALTGLVNVSL	False
VNVSLVPVNALAGPV	False
VATLKGLVNTPAGPV	False
PAGPVNVLKGPVNVL	False
VLTTPVNAATSVVNA	False
VNAATSVVNAATGTV	False
TTTGAVTVAGAVIAP	False
ISAKISQIPPASAMD	False
ASAMDIEFQQSVSKS	False
IEFQQSVSKSQVKPD	False
TLVLTAQTYNASPVI	False
EKPEPIHLSVSTPVT	False
IHLSVSTPVTQGGTV	False
GINTPPVLVHNQLVL	False
PVLVHNQLVLTPSIV	False
NQLVLTPSIVTTNKK	False
TLKIETKVLQPANLG	False
LSTNATVMLAAGIPV	False
PQFISSIHPEQSVIM	False
QSVIMPPHSITQTVS	False
PPHSITQTVSLSHLS	False
VHYHLPVARAAAPVQ	False
SEVLVMQSEYRLHPY	False
TVPRDVRIMVHPHVT	False
VRIMVHPHVTAVSEQ	False
EARIVTVTPGSQLQG	False
PVVVTHGVQIVHSSG	False
HGVQIVHSSGELFQE	False
YRYGDVRSYHGPAQL	False
APKQPLFVPTSSGPS	False
SQRPVDMVQLLKKYP	False
DMVQLLKKYPIVWQG	False
LKKYPIVWQGLLALK	False
IVWQGLLALKNDTAA	False
LLALKNDTAAVQLHF	False
VQLHFVSGNNVLAHR	False
VSGNNVLAHRSLPLS	False
EGGPPLRIAQRMRLE	False
LRIAQRMRLEASQLE	False
DVVSQTESLKAAFIT	False
TESLKAAFITYLQAK	False
AAFITYLQAKQAAGI	False
SHLSRLAPDLLASIS	False
LASISNISPHLMIVIASV	False
MNPLWTLLFVLSAPI	False
TLLFVLSAPIGVLSQ	False
VQLRESGPSLVKPSQ	False
YALTWVRQAPGKALE	False
TYYNPALKSRLSITK	False
WGQGLLVTVSSASTT	False
LVTVSSASTTAPKVY	False
ALKSGVHTFPAVLQS	False
VHTFPAVLQSSGLYS	False
AVLQSSGLYSLSSMV	False
SGLYSLSSMVTVPGS	False
KPREEQFNSTYRVVS	False
QFNSTYRVVSALRIQ	True
YRVVSALRIQHQDWT	True
APIVRTISRTKGPAR	False
LTCMVTSFYPDYIAV	False
LDADSSYFLYSKLRV	True
SYFLYSKLRVDRNSW	True
YTCVVMHEALHNHYT	False
MKCLLLALALTCGAQ	False
LALALTCGAQALIVT	False
TCGAQALIVTQTMKG	False
ALIVTQTMKGLDIQK	True
QTMKGLDIQKVAGTW	False
VAGTWYSLAMAASDI	False
YSLAMAASDISLLDA	True
AASDISLLDAQSAPL	False
SLLDAQSAPLRVYVE	False
KIIAEKTKIPAVFKI	True
AVFKIDALNENKVLV	True
NKVLVLDTDYKKYLL	False
KKYLLFCMENSAEPE	False
KFDKALKALPMHIRL	True
LKALPMHIRLSFNPT	True
MHIRLSFNPTQLEEQ	True
MMSFVSLLLVGILFH	False
SLLLVGILFHATQAE	False
GILFHATQAEQLTKC	False
STEYGLFQINNKIWC	True
DDIMCVKKILDKVGI	True
DKVGINYWLAHKALC	True
NYWLAHKALCSEKLD	True
MKWVTFISLLLLFSS	False
FISLLLLFSSAYSRG	False
LLFSSAYSRGVFRRD	False
VFRRDTHKSEIAHRF	False
EHFKGLVLIAFSQYL	False
LVLIAFSQYLQQCPF	False
KFWGKYLYEIARRHP	True
YLYEIARRHPYFYAP	False
ARRHPYFYAPELLYY	False
ELLYYANKYNGVFQE	False
ETMREKVLASSARQR	False
KVLASSARQRLRCAS	False
SARQRLRCASIQKFG	False
LRCASIQKFGERALK	False
ERALKAWSVARLSQK	True
FVEVTKLVTDLTKVH	False
KDAFLGSFLYEYSRR	False
GSFLYEYSRRHPEYA	False
LGEYGFQNALIVRYT	False
FQNALIVRYTRKVPQ	True
IVRYTRKVPQVSTPT	True
CTEDYLSLILNRLCV	True
LSLILNRLCVLHEKT	True
DTEKQIKKQTALVEL	True
QLKTVMENFVAFVDK	True
DKEACFAVEGPKLVV	False
VEGPKLVVSTQTALA	False
MKLLILTCLVAVALA	False
LTCLVAVALARPKHP	False
LPQEVLNENLLRFFV	True
LNENLLRFFVAPFPE	False
LRFFVAPFPEVFGKE	False
DQAMEDIKQMEAESI	False
VPSERYLGYLEQLLR	True
YLGYLEQLLRLKKYK	True
EQLLRLKKYKVPQLE	True
IGVNQELAYFYPELF	True
ELAYFYPELFRQFYQ	True
RQFYQLDAYPSGAWY	True
MKVLILACLVALALA	False
LACLVALALARELEE	False
QDKIHPFAQTQSLVY	False
PVVVPPFLQPEVMGV	False
VEPFTESQSLTLTDV	False
ESQSLTLTDVENLHL	False
TLTDVENLHLPLPLL	False
ENLHLPLPLLQSWMH	False
LPPTVMFPPQSVLSL	False
MFPPQSVLSLSQSKV	False
SVLSLSQSKVLPVPQ	False
PQRDMPIQAFLLYQE	False
PIQAFLLYQEPVLGP	False
MMKSFFLVVTILALT	False
FLVVTILALTLPFLG	False
ERFFSDKIAKYIPIQ	False
DKIAKYIPIQYVLSR	False
YIPIQYVLSRYPSYG	False
YVLSRYPSYGLNYYQ	False
LNYYQQKPVALINNQ	False
QKPVALINNQFLPYP	False
FLPYPYYAKPAAVRS	True
PAQILQWQVLSNTVP	True
HPHLSFMAIPPKKNQ	True
MKFFIFTCLLAVALA	False
FTCLLAVALAKNTME	False
SQETYKQEKNMAINP	False
KHYQKALNEINQFYQ	True
NQFYQKFPQYLQYLY	False
KFPQYLQYLYQGPIV	False
LQYLYQGPIVLNPWD	False
EEKNRLNFLKKISQR	True
LNFLKKISQRYQKFA	False
KISQRYQKFALPQYL	True
YQKFALPQYLKTVYQ	True
KTVYQHQKAMKPWIQ	True
MWLYWRSPPGCHWRR	False
IDLLERLKELNLDSS	False
NFPGVKLRSKMSLRS	False
KLRSKMSLRSYGSRE	False
TGYLEELEKERSLLL	False
ELEKERSLLLADLDK	False
DWYYAQLQNLTKRID	False
QLQNLTKRIDSLPLT	False
TKRIDSLPLTENFSL	False
ENFSLQTDMTRRQLE	False
RRITRIQQIEKDILR	False
IQQIEKDILRIRQLL	False
KDILRIRQLLQSQAT	False
IRQLLQSQATEAERS	False
ASLVPLKDVGADLII	False
ADLIILKRPRKDSQD	False
TASVLSSSSTHSAPR	False
LGTKVEMVYSLLSML	False
EMVYSLLSMLGTHDK	False
DDMSRTLLAMSSSQD	False
SCISMRQSGCLPLLI	False
EIRVLHLLEQIRAYC	False
PAVCVLMKLSFDEEH	False
NDHYSITLRRYAGMA	False
ITLRRYAGMALTNLT	False
CSMKGCMRALVAQLQ	False
SESEDLQQVIASVLR	False
LQQVIASVLRNLSWR	False
ASVLRNLSWRADVNS	False
NLSWRADVNSKKTLR	False
KKTLREVGSVKALME	False
KKESTLKSVLSALWN	False
LKSVLSALWNLSAHC	False
DICAVDGALAFLVGT	False
FLVGTLTYRSQTNTL	False
LTYRSQTNTLAIIES	False
QTNTLAIIESGGGIL	False
GGGILRNVSSLIATN	False
NCLQTLLQHLKSHSL	False
LLQHLKSHSLTIVSN	False
DMGAVSMLKNLIHSK	False
SMLKNLIHSKHKMIA	False
LIHSKHKMIAMGSAA	False
HKMIAMGSAAALRNL	False
MGSAAALRNLMANRP	False
ALRNLMANRPAKYKD	False
PSLHVRKQKALEAEL	False
TVLSPYLNTTVLPSS	False
KRGLQISTTAAQIAK	False
NALRRSSTTHTHANT	False
YPADLAHKIHSANHM	False
QPIDYSLKYTTDIPS	False
SLKYTTDIPSSQKPA	False
PICFSRCSSLSSLSS	False
QHIRTKSSRLQASGL	False
PEHYVQETPLMFSRC	False
QETPLMFSRCTSVSS	False
TSVSSLDSFESRSIA	False
SSLSALSLDEPFIQK	False
PFIQKDVELRIMPPV	False
DVELRIMPPVQENDN	False
ILEECIISAMPTKSS	False
PSQLPVYKLLPSQNR	False
VYKLLPSQNRLQAQK	False
VEGTPINFSTATSLS	False
INFSTATSLSDLTIE	False
KPFRVKKIMDQVQQA	False
VRGSFTFDSPHHYTP	False
YCFSRNDSLSSLDFD	False
TKQPINRGQSKPVLQ	False
TPVCFSRNSSLSSLS	False
PVCFSRNSSLSSLSI	False
ANSIVSSLHQAAAAA	False
DSILSLKSGISLGSP	False
LKSGISLGSPFHLTP	False
DQEEKPFTSNKGPRI	False
PFTSNKGPRILKPGE	False
KVYKSLITGKVRSNS	False
RTMIHIPGVRNSSSS	False
KVELSRMSSTKSSGS	False
ERPVLVRQSTFIKEA	False
VRQSTFIKEAPSPTL	False
GWRKLPPNLSPTIEY	False
AESKTLIYQMAPAVS	False
LIYQMAPAVSKTEDV	False
SPFNYNPSPRKSSTD	False
MYTPLCSSAVAALPA	False
